# Supplementary material for: Metagenomics revealing molecular profiling of community structure and metabolic pathways in natural hot springs of the Sikkim Himalaya
Source: BMC Microbiol. 2020 Aug 10;20:246. doi: 10.1186/s12866-020-01923-3 (PMC7418396; doi:10.1186/s12866-020-01923-3)
Supplement: Supplementary file 2 — Additional file 2 Table S1 Domain level classification taxonomic composition in Polok and Reshi. Table S2 Phylum level classification of taxonomic composition in Polok and Reshi. Table S3 Family level classification of taxonomic composition in Polok and Reshi. Table S4 Genus level classification of taxonomic composition in Polok and Reshi. Table S5 Species distribution in Polok and Reshi. Table S6 Psychrophiles, mesophiles, and thermophiles in the metagenome. Table S7 Pearson product moment correlation among the species detected in the metagenome. Table S8 Principle Component analysis at species level. Table S9 Metagenomic ORFs assigned to different COG categories. Table S10 Metagenomic ORFs assigned to different KEGG Categories. Table S11 ORFs associated with nitrogen regulating genes in the metagenome. Table S12 ORFs associated with sulfur metabolism genes in the metagenome. Table S13 ORFs associated with methane metabolism genes in the metagenome. Table S14 Genes associated with antibiotic biosynthesis in the metagenome. Table S15 ORFs associated with antibiotic resistance genes in the metagenome from KEGG and CARD database. Table S16 Putative antibiotics resistance genes and their possible source microbial genera from CARD database. Table S17 Different CAZymes in the metagenome. Table S18 ORFs associated with COG functions. [file 12866_2020_1923_MOESM2_ESM.xlsx]

## Sheet: Table S1
Table S1 Domain level classification taxonomic composition in Polok and Reshi
Domain	Polok	Reshi
Bacteria	77.8143	88.6162
unclassified	16.0455	6.71981
classified above rank phylum	5.06552	4.43236
Archaea	0.954583	0.118171
Fungi	0.0641205	0.0750293
Virus	0.0307056	0.0318875
Eukarya	0.025287	0.00750293

## Sheet: Table S2
Table S2 Phylum level classification of taxonomic composition in Polok and Reshi
Phylum	Polok %	Reshi %
Proteobacteria	22.06	58.96
Firmicutes	16.36	21.22
unclassified	16.05	6.72
Bacteroidetes	3.21	4.49
classified above rank phylum	5.07	4.43
Actinobacteria	1.39	1.25
Candidatus Aminicenantes	0.15	0.74
Ignavibacteriae	1.5	0.47
Chloroflexi	7.77	0.35
Planctomycetes	1.92	0.15
Acidobacteria	2.22	0.12
Nitrospirae	2.08	0.12
Euryarchaeota	0.85	0.1
Cyanobacteria	0.42	0.1
Spirochaetes	0.27	0.06
Thermodesulfobacteria	0.11	0.06
Verrucomicrobia	0.19	0.04
Elusimicrobia	0.17	0.04
Aquificae	3.8	0.03
Armatimonadetes	3.16	0.03
Lentisphaerae	0.32	0.03
Chlorobi	1.89	0.02
Candidatus Omnitrophica	0.2	0.02
Deinococcus-Thermus	4.22	0.01
Thermotogae	1.69	0.01
Synergistetes	0.12	0.01
candidate division Zixibacteria	0.11	0.01
Candidatus Roizmanbacteria	0.42	0
Candidatus Kryptonia	0.2	0

## Sheet: Table S3
Table S3 Family level classification of taxonomic composition in Polok and Reshi
Family	Polok %	Reshi %
classified above rank family	32.34	25.82
Moraxellaceae	3.21	13.56
Oxalobacteraceae	0.04	7.52
unclassified	16.05	6.72
Pseudomonadaceae	4.74	6.65
Xanthomonadaceae	3.09	5.12
Comamonadaceae	0.5	4.37
Planococcaceae	6	4.23
Flavobacteriaceae	0.34	3.69
Bacillaceae	1.39	3.41
Sphingomonadaceae	0.07	3.22
Chromatiaceae	0.06	2.76
Rhizobiaceae	0.07	1.95
Caulobacteraceae	0.03	1.23
Methylobacteriaceae	0.15	0.78
Rhodobacteraceae	0.13	0.65
Beijerinckiaceae	0.01	0.59
Desulfobacteraceae	0.25	0.38
Corynebacteriaceae	0.03	0.38
Carnobacteriaceae	0.09	0.38
Burkholderiaceae	0.1	0.31
Micrococcaceae	0.03	0.3
Paenibacillaceae	0.32	0.29
Alcaligenaceae	0.07	0.27
Alteromonadaceae	0.03	0.18
Sphingobacteriaceae	0.61	0.16
Bradyrhizobiaceae	0.05	0.16
Erythrobacteraceae	0.01	0.15
Enterobacteriaceae	0.39	0.14
Clostridiaceae	0.34	0.14
Anaerolineaceae	4.45	0.13
Syntrophaceae	0.59	0.13
Rhodocyclaceae	0.1	0.11
Vibrionaceae	0.06	0.1
Aeromonadaceae	0.68	0.09
Methylocystaceae	0.01	0.09
Shewanellaceae	0.01	0.09
Methylophilaceae	0.02	0.08
Phyllobacteriaceae	0.03	0.08
Desulfovibrionaceae	0.2	0.07
Rhodospirillaceae	0.09	0.07
Syntrophorhabdaceae	0.04	0.07
Ectothiorhodospiraceae	0.06	0.07
Pseudoalteromonadaceae	0.02	0.07
Planctomycetaceae	0.72	0.06
Peptococcaceae	0.68	0.06
Thermodesulfobacteriaceae	0.11	0.06
Oceanospirillaceae	0.03	0.06
Desulfobulbaceae	0.07	0.06
Halothiobacillaceae	0	0.06
Chromobacteriaceae	0.04	0.06
Cytophagaceae	0.15	0.05
Hydrogenophilaceae	0.15	0.05
Geobacteraceae	0.14	0.05
Streptomycetaceae	0.14	0.05
Chitinophagaceae	0.1	0.05
Nitrosomonadaceae	0.03	0.05
Methylococcaceae	0.05	0.05
Hyphomicrobiaceae	0.03	0.05
Helicobacteraceae	0.03	0.05
Rhodanobacteraceae	0.03	0.05
Thiotrichaceae	0.04	0.05
Staphylococcaceae	0.02	0.05
Nitrospiraceae	0.51	0.04
Ignavibacteriaceae	0.22	0.04
Lachnospiraceae	0.13	0.04
Campylobacteraceae	0.03	0.04
Piscirickettsiaceae	0.02	0.04
Cellvibrionaceae	0.01	0.04
Bacteroidaceae	0.09	0.04
Neisseriaceae	0.02	0.04
Halomonadaceae	0.02	0.04
Porphyromonadaceae	0.09	0.04
Desulfuromonadaceae	0.08	0.04
Syntrophobacteraceae	1.58	0.03
Spirochaetaceae	0.1	0.03
Mycobacteriaceae	0.05	0.03
Acetobacteraceae	0.04	0.03
Lactobacillaceae	0.04	0.03
Cyclobacteriaceae	0.06	0.03
Streptococcaceae	0.02	0.03
Microbacteriaceae	0.04	0.03
Ruminococcaceae	0.09	0.03
Listeriaceae	0.01	0.03
Viruses	0.03	0.03
Hydrogenothermaceae	1.3	0.02
Methanosaetaceae	0.36	0.02
Thermoanaerobacteraceae	0.34	0.02
Pasteurellaceae	0.01	0.02
Enterococcaceae	0.02	0.02
Flammeovirgaceae	0.05	0.02
Xanthobacteraceae	0.02	0.02
Siphoviridae	0	0.02
Thermoactinomycetaceae	0.04	0.02
Pseudonocardiaceae	0.06	0.02
Methanosarcinaceae	0.07	0.02
Micromonosporaceae	0.06	0.02
Acidobacteriaceae	0.07	0.02
Melioribacteraceae	0.09	0.02
Hymenobacteraceae	0.07	0.02
Alcanivoracaceae	0.01	0.02
Aurantimonadaceae	0.01	0.02
Colwelliaceae	0.01	0.02
Cystobacteraceae	0.03	0.02
Legionellaceae	0.03	0.02
Nocardiaceae	0.04	0.02
Sporolactobacillaceae	0.01	0.02
Sinobacteraceae	0.01	0.02
Sporomusaceae	0.07	0.02
Acidithiobacillaceae	0	0.02
Idiomarinaceae	0	0.02
Desulfarculaceae	0.04	0.02
Synechococcaceae	0.04	0.02
Thermaceae	4.15	0.01
Aquificaceae	2.43	0.01
Chloroflexaceae	0.14	0.01
Isosphaeraceae	0.12	0.01
Synergistaceae	0.1	0.01
Desulfohalobiaceae	0.05	0.01
Gemmatimonadaceae	0.05	0.01
Hahellaceae	0.02	0.01
Prolixibacteraceae	0.06	0.01
Polyangiaceae	0.03	0.01
Gallionellaceae	0.01	0.01
Peptostreptococcaceae	0.02	0.01
Hyphomonadaceae	0.02	0.01
Nocardioidaceae	0.04	0.01
Intrasporangiaceae	0.07	0.01
Rikenellaceae	0.05	0.01
Eubacteriaceae	0.04	0.01
Deferribacteraceae	0.09	0.01
Chlorobiaceae	0.08	0.01
Methanoregulaceae	0.01	0.01
Eggerthellaceae	0.03	0.01
Leptolyngbyaceae	0.05	0.01
Prevotellaceae	0.06	0.01
Alicyclobacillaceae	0.06	0.01
Microbulbiferaceae	0.01	0.01
Streptosporangiaceae	0.03	0.01
Desulfomicrobiaceae	0.02	0.01
Ferrimonadaceae	0	0.01
Selenomonadaceae	0.03	0.01
Leptospiraceae	0.03	0.01
Methanomicrobiaceae	0.03	0.01
Frankiaceae	0.02	0.01
Mycosphaerellaceae	0	0.01
Aerococcaceae	0.01	0.01
Cladosporiaceae	#N/A	0.01
Candidatus Brocadiaceae	0.08	0.01
Acidiferrobacteraceae	0.01	0.01
Propionibacteriaceae	0.02	0.01
Pseudeurotiaceae	0	0.01
Halobacteroidaceae	0.03	0.01
Moritellaceae	0	0.01
Sulfuricellaceae	0	0.01
Oscillatoriaceae	0.03	0.01
Myxococcaceae	0.02	0.01
Geodermatophilaceae	0.02	0.01
Saprospiraceae	0.03	0.01
Coxiellaceae	0.01	0.01
Tolypothrichaceae	0.01	0.01
Deinococcaceae	0.05	0.01
Desulfonatronaceae	0.01	0.01
Psychromonadaceae	0	0.01
Marinilabiliaceae	0.05	0.01
Rhodothermaceae	0.05	0.01
Competibacteraceae	0.01	0.01
Chlamydiaceae	0.01	0.01
Veillonellaceae	0.01	0.01
Syntrophomonadaceae	0.05	0.01
Leuconostocaceae	0.01	0.01
Nocardiopsaceae	0.01	0.01
Sphaerobacteraceae	0.04	0.01
Dermabacteraceae	0	0.01
Opitutaceae	0.04	0.01
Fusobacteriaceae	0.02	0.01
Verrucomicrobiaceae	0.04	0.01
Thermodesulfobiaceae	0.02	0.01
Clostridiales Family XVII. Incertae Sedis	0.03	0.01
Thermoanaerobacterales Family III. Incertae Sedis	0.06	0.01
Peptoniphilaceae	0.03	0.01
Spongiibacteraceae	0.01	0.01
Lentimicrobiaceae	0.03	0.01
Hapalosiphonaceae	0.02	0.01
Chthonomonadaceae	0.17	0
Fervidobacteriaceae	1.54	0
Brucellaceae	1.41	0
Caldilineaceae	0.2	0
Ardenticatenaceae	0.14	0
Roseiflexaceae	0.11	0
Bartonellaceae	0	0
Cardiobacteriaceae	0	0
Halanaerobiaceae	0.03	0
Nostocaceae	0.03	0
Thermomonosporaceae	0.01	0
Methanobacteriaceae	0.09	0
Myoviridae	0	0
Cellulomonadaceae	0.01	0
Gordoniaceae	0.02	0
Dietziaceae	0	0
Erysipelotrichaceae	0.02	0
Nannocystaceae	0.01	0
Thermithiobacillaceae	0	0
Solirubrobacteraceae	0.01	0
Solibacteraceae	0.03	0
Clostridiales Family XIX. Incertae Sedis	0	0
Aspergillaceae	0.01	0
Magnetococcaceae	0.01	0
Kosmotogaceae	0.03	0
Halieaceae	0.01	0
Pseudanabaenaceae	0.01	0
Bifidobacteriaceae	0.01	0
Thermotogaceae	0.08	0
Chrysiogenaceae	0	0
Oleiphilaceae	0.01	0
Cryomorphaceae	0.01	0
Saccharospirillaceae	0	0
Clostridiales Family XII. Incertae Sedis	0	0
Holophagaceae	0.01	0
Acidaminococcaceae	0.01	0
Christensenellaceae	0.01	0
Nitrososphaeraceae	0.01	0
Leptotrichiaceae	0.01	0
Ferrovaceae	0	0
Methylothermaceae	0.01	0
Anaeromyxobacteraceae	0.02	0
Aureobasidiaceae	#N/A	0
Atopobiaceae	0.01	0
Haloferacaceae	0.02	0
Fimbriimonadaceae	0.03	0
Chthoniobacteraceae	0.01	0
Spirulinaceae	0	0
Microcoleaceae	0.02	0
Rivulariaceae	0.01	0
Actinomycetaceae	0.02	0
Archaeoglobaceae	0.02	0
Thermococcaceae	0.03	0
Coriobacteriaceae	0.01	0
Acidimicrobiaceae	0	0
Parachlamydiaceae	0.01	0
Reticulomyxidae	#N/A	0
Bdellovibrionaceae	0.01	0
Oscillospiraceae	0.01	0
Thermoleophilaceae	0.01	0
Dehalococcoidaceae	0.01	0
Kordiimonadaceae	#N/A	0
Labilitrichaceae	0.01	0
Marinifilaceae	0.01	0
Limnochordaceae	0.02	0
Balneolaceae	0.02	0
Microcystaceae	0.01	0
Aphanothecaceae	0	0
Cyanothecaceae	0.01	0
Coleofasciculaceae	0.02	0
Scytonemataceae	0.01	0
Mycoplasmataceae	0.01	0
Methanococcaceae	0.01	0
Halobacteriaceae	0.01	0
Thermoproteaceae	0.01	0
Ectocarpaceae	0	0
Saccharomycetaceae	0	0
Pucciniaceae	#N/A	0
Gigartinaceae	0	0
Heliobacteriaceae	0.01	0
Francisellaceae	0	0
Erysiphaceae	#N/A	0
Phaeodactylaceae	0	0
Herpotrichiellaceae	#N/A	0
Coriolaceae	#N/A	0
Rubrobacteraceae	0.03	0
Dermatophilaceae	0.01	0
Gonapodyaceae	#N/A	0
Desulfurellaceae	0.04	0
Rhodobiaceae	0.01	0
Verrucomicrobia subdivision 3	0.02	0
Brachyspiraceae	0.01	0
Methanospirillaceae	0	0
Kofleriaceae	0.01	0
Nautiliaceae	0.01	0
Patulibacteraceae	0	0
Ktedonobacteraceae	0.04	0
Haloplasmataceae	0	0
Natranaerobiaceae	0	0
Sneathiellaceae	0	0
Clostridiales Family XIII. Incertae Sedis	0.01	0
Symbiobacteriaceae	0.01	0
Thermoanaerobacterales Family IV. Incertae Sedis	0.01	0
Desulfurobacteriaceae	0.01	0
Methanocellaceae	0.01	0
Geminigeraceae	0	0
Caldisericaceae	0.09	0
Catalimonadaceae	0.01	0
Methanomassiliicoccaceae	0	0
Pelagibacteraceae	0.01	0
Pseudobacteriovoracaceae	0	0
Sporidiobolaceae	#N/A	0
Ventosimonadaceae	0	0
Chitinispirillaceae	0	0
Cryptococcaceae	0	0
Gloeobacteraceae	0.01	0
Merismopediaceae	0	0
Rickettsiaceae	0	0
Acholeplasmataceae	0	0
Desulfurococcaceae	0.01	0
Hydrodictyaceae	#N/A	0
Saprolegniaceae	0	0
Valsaceae	#N/A	0
Hypocreaceae	#N/A	0
Tremellaceae	#N/A	0
Auriculariaceae	#N/A	0
Dacrymycetaceae	0	0
Vahlkampfiidae	#N/A	0
Bangiaceae	0	0
Gracilariaceae	#N/A	0
Dipodascaceae	#N/A	0
Selenastraceae	0	0
Plasmodiophoridae	#N/A	0
Syncephalastraceae	0	0
Pneumocystidaceae	#N/A	0
Oxytrichidae	#N/A	0
Atheliaceae	#N/A	0
Succinivibrionaceae	0.01	0
Kineosporiaceae	0	0
Brevibacteriaceae	0	0
Jonesiaceae	0	0
Nakamurellaceae	0	0
Glycomycetaceae	0.01	0
Crenotrichaceae	0	0
Ferroplasmaceae	0	0
Beutenbergiaceae	#N/A	0
Verrucomicrobia subdivision 6	0	0
Williamsiaceae	0	0
Thermomicrobiaceae	0.02	0
Methanocaldococcaceae	0.01	0
Dictyoglomaceae	0.05	0
Stentoridae	0	0
Pisolithaceae	0	0
Suillaceae	#N/A	0
Bacteriovoracaceae	0	0
Conexibacteraceae	0	0
Parameciidae	0	0
Catenulisporaceae	0	0
Catabacteriaceae	0	0
Gracilibacteraceae	0.01	0
Mimiviridae	0	0
Mariprofundaceae	0	0
Nitriliruptoraceae	#N/A	0
Phycisphaeraceae	0	0
Teratosphaeriaceae	#N/A	0
Glomerellaceae	0	0
Fervidicoccaceae	0	0
Methylacidiphilaceae	0	0
Sutterellaceae	0	0
Ceratocystidaceae	#N/A	0
Sympoventuriaceae	#N/A	0
Euglenaceae	#N/A	0
Defluviitaleaceae	#N/A	0
Hydnodontaceae	#N/A	0
Candidatus Actinomarinaceae	0	0
Candidatus Methanoperedenaceae	0.02	0
Proteinivoraceae	0.01	0
Vulgatibacteraceae	0	0
Bathycoccaceae	0	0
Rubritaleaceae	0	0
Wenzhouxiangellaceae	0	0
Porticoccaceae	0	0
Endomicrobiaceae	0	0
Microthrixaceae	0	0
Pseudomassariaceae	0	0
Crocinitomicaceae	0.01	0
Odoribacteraceae	0.02	0
Thermonemataceae	0.01	0
Persicobacteraceae	0	0
Acaryochloridaceae	0.01	0
Chamaesiphonaceae	0	0
Cyanobacteriaceae	0	0
Chroococcaceae	0.01	0
Hyellaceae	0	0
Chroococcidiopsidaceae	0.01	0
Gomontiellaceae	0	0
Chlorogloeopsidaceae	0	0

## Sheet: Table S4
Table S4 Genus level classification of taxonomic composition in Polok and Reshi
Phylum	Genus	Polok	Reshi
	Classified above genus rank	25.99	12.89
	Unclassified	16.05	6.72
Firmicutes	Exiguobacterium	5.47	11.85
Proteobacteria	Pseudomonas	4.74	6.52
Firmicutes	Paenisporosarcina	4.54	1.93
Deinococcus–Thermus	Thermus	3.94	0
Proteobacteria	Acinetobacter	3.19	11.08
Proteobacteria	Stenotrophomonas	2.71	4.6
Chloroflexi	Thermanaerothrix	2.24	0
Acidobacteria	Thermoanaerobaculum	1.74	0
Aquificae	Hydrogenobacter	1.65	0
Chloroflexi	Anaerolinea	1.63	0
Thermotogae	Fervidobacterium	1.51	0
Proteobacteria	Ochrobactrum	1.39	0
Proteobacteria	Desulfacinum	1.33	0
Aquificae	Sulfurihydrogenibium	1.28	0
Firmicutes	Sporosarcina	1.1	1.19
Firmicutes	Bacillus	0.79	1.56
Proteobacteria	Aeromonas	0.68	0
Aquificae	Thermocrinis	0.64	0
Proteobacteria	Delftia	0.41	3.95
Proteobacteria	Desulfobacca	0.4	0
Firmicutes	Desulfotomaculum	0.39	0
Nitrospirae	Thermodesulfovibrio	0.39	0
Euryarchaeota	Methanosaeta	0.36	0
Actinobacteria	Corynebacterium	0	0.38
Bacteroidetes	Cloacibacterium	0	2.72
Bacteroidetes	Chryseobacterium	0	0.36
Bacteroidetes	Flavobacterium	0	0.36
Firmicutes	Trichococcus	0	0.34
Proteobacteria	Massilia	0	5.17
Proteobacteria	Rheinheimera	0	2.67
Proteobacteria	Moraxella	0	2.37
Proteobacteria	Sphingobium	0	1.82
Proteobacteria	Rhizobium	0	1.73
Proteobacteria	Janthinobacterium	0	1.37
Proteobacteria	Enhydrobacter	0	1.21
Proteobacteria	Brevundimonas	0	1.14
Proteobacteria	Sulfurovum	0	0.98
Proteobacteria	Sphingopyxis	0	0.66
Proteobacteria	Duganella	0	0.45
Proteobacteria	Methylocapsa	0	0.43
Proteobacteria	Thiomonas	0	0.35
Proteobacteria	Desulfatirhabdium	0	0.3

## Sheet: Table S5
Table S5 Species distribution in Polok and Reshi
3262 Species included exclusively in "Polok":						3120 common species in "Polok" and "Reshi":					2276 Species included exclusively in "Reshi":
Species	%					Species	Polok %	Reshi%			Species	%
Armatimonadetes bacterium DC	1.43					classified above rank species	21.51	28.86			Pseudomonas mosselii	2.4
Fervidobacterium nodosum	1.42					unclassified	16.05	6.72			Rhizobium selenitireducens	1.42
Thermus arciformis	1.36					Paenisporosarcina sp. HGH0030	3.25	0.77			Rheinheimera texasensis	1.21
Ochrobactrum anthropi	0.46					Stenotrophomonas maltophilia	2.26	3.84			Massilia sp. BSC265	0.77
Thermus scotoductus	0.41					Thermanaerothrix daxensis	2.24	0.01			Sulfurovum sp. enrichment culture clone C5	0.57
Thermus thermophilus	0.4					Exiguobacterium pavilionensis	2.11	4.17			Massilia alkalitolerans	0.44
Clostridia bacterium 62_21	0.27					Thermoanaerobaculum aquaticum	1.74	0			Massilia sp. LC238	0.44
Thermus amyloliquefaciens	0.24					Hydrogenobacter thermophilus	1.65	0			Corynebacterium durum	0.37
Thermocrinis ruber	0.21					Chlorobi bacterium NICIL-2	1.59	0			Massilia yuzhufengensis	0.36
Pseudomonas costantinii	0.17					Anaerolinea thermophila	1.48	0.01			Exiguobacterium oxidotolerans	0.3
Thermus tengchongensis	0.17					Sulfurihydrogenibium azorense	1.17	0.01			Sphingobium japonicum	0.29
Chthonomonas calidirosea	0.17					Sporosarcina sp. EUR3 2.2.2	1.01	0.95			Massilia sp. Leaf139	0.29
Thermocrinis sp. GBS	0.13					Anaerolineae bacterium CG2_30_64_16	0.84	0.01			Sphingopyxis sp. LC363	0.28
Pseudomonas tolaasii	0.12					Desulfacinum infernum	0.83	0			Sphingobium xenophagum	0.27
Thermus antranikianii	0.11					Pseudomonas fluorescens	0.62	0.02			Massilia niastensis	0.26
uncultured Bacteroidetes bacterium	0.11					Paenisporosarcina indica	0.53	0.49			Methylocapsa aurea	0.17
Thermus sp. 2.9	0.1					Paenisporosarcina sp. TG-14	0.44	0.38			Exiguobacterium undae	0.15
Desulfovirgula thermocuniculi	0.09					Desulfacinum hydrothermale	0.43	0			Sphingobium czechense	0.12
Pseudomonas sp. RIT357	0.07					Acinetobacter lwoffii	0.41	0.32			Rugamonas rubra	0.12
Thermus igniterrae	0.07					Exiguobacterium mexicanum	0.39	0.66			Massilia namucuonensis	0.11
Pseudomonas sp. KG01	0.07					Pseudomonas sp. CBZ-4	0.37	0			Brevundimonas naejangsanensis	0.1
Thermus islandicus	0.06					uncultured bacterium	0.33	0.19			Sphingobium sp. TCM1	0.1
Meiothermus silvanus	0.06					Methanosaeta concilii	0.33	0.01			Brevundimonas sp. Root1423	0.09
Thermus caliditerrae	0.06					Planctomycetes bacterium RBG_16_64_12	0.33	0.01			Brevundimonas viscosa	0.09
Candidatus Kryptonium thompsoni	0.06					Paenisporosarcina sp. TG20	0.3	0.24			Arthrobacter sp. EPSL27	0.09
Candidatus Kapabacteria sp. 59-99	0.06					Deltaproteobacteria bacterium RBG_13_58_19	0.3	0			Massilia sp. Root335	0.08
Pseudomonas extremaustralis	0.06					Bacteroidetes bacterium GWA2_32_17	0.29	0.01			Caulobacterales bacterium RIFCSPHIGHO2_01_FULL_70_19	0.08
Aquifex aeolicus	0.06					Actinobacteria bacterium 66_15	0.27	0.17			Flavobacterium sasangense	0.07
Thermus aquaticus	0.05					Exiguobacterium alkaliphilum	0.27	0.08			Massilia putida	0.07
Thermus sp. CCB_US3_UF1	0.05					Armatimonadetes bacterium CG2_30_66_41	0.23	0.01			Pseudomonas monteilii	0.07
Thermodesulfovibrio sp. N1	0.05					Ignavibacterium album	0.22	0.04			Janthinobacterium agaricidamnosum	0.07
Pseudomonas sp. MIACH	0.05					Pseudomonas sp. S1E40	0.22	0			Sphingobium sp. CCH11-B1	0.07
Thermodesulfovibrio sp. RBG_19FT_COMBO_41_18	0.05					Exiguobacterium aurantiacum	0.21	0.11			candidate division SR1 bacterium RAAC1_SR1_1	0.06
Thermus parvatiensis	0.05					Deltaproteobacteria bacterium RBG_13_60_28	0.2	0			Sphingobium sp. Leaf26	0.06
Pseudomonas cedrina	0.04					Caldilinea aerophila	0.2	0			Massilia sp. PDC64	0.06
Chloroflexi bacterium RBG_16_52_11	0.04					Pseudomonas azotoformans	0.19	0			Sphingobium sp. C100	0.06
Desulfotomaculum sp. LMa1	0.04					Desulfobacca sp. RBG_16_60_12	0.19	0			Sphingobium sp. Ant17	0.06
Thermus filiformis	0.04					Exiguobacterium sp. AB2	0.18	0.12			Sphingobium yanoikuyae	0.05
Thermus brockianus	0.04					Planctomycetes bacterium RBG_13_63_9	0.18	0.01			Methyloferula stellata	0.05
Pseudomonas marginalis	0.04					Sphingobacterium sp. 40-24	0.16	0.03			Rheinheimera sp. A13L	0.05
uncultured beta proteobacterium	0.04					Chlorobi bacterium OLB5	0.16	0			Sphingobium sp. AP50	0.05
Roseiflexus castenholzii	0.04					Acinetobacter sp. CIP 51.11	0.15	0.14			Arthrobacter sp. Soil763	0.05
Chlorobi bacterium OLB7	0.04					Thermodesulfovibrio sp. RBG_19FT_COMBO_42_12	0.15	0.01			Noviherbaspirillum sp. Root189	0.05
Armatimonadetes bacterium OLB18	0.04					Thermocrinis minervae	0.15	0			Alcaligenes faecalis	0.05
Candidatus Desulforudis audaxviator	0.04					Nitrospirae bacterium CG2_30_41_42	0.14	0			Duganella sp. CF402	0.05
Pseudomonas sp. FH1	0.04					Thermocrinis albus	0.14	0			Sphingobium sp. YR768	0.04
Armatimonadetes bacterium GXS	0.04					Desulfobacca acetoxidans	0.14	0			Oxalobacteraceae bacterium AB_14	0.04
Nitrospirae bacterium RBG_16_43_8	0.04					Bellilinea caldifistulae	0.13	0.02			Duganella sacchari	0.04
Thermus oshimai	0.03					Armatimonadetes bacterium CG2_30_59_28	0.13	0			Sphingobium sp. ba1	0.04
Candidatus Roizmanbacteria bacterium GW2011_GWA2_36_23	0.03					Levilinea saccharolytica	0.12	0.02			Rheinheimera baltica	0.04
uncultured Chloroflexi bacterium	0.03					Anaerolinea thermolimosa	0.12	0.01			Acinetobacter tjernbergiae	0.04
Desulfotomaculum thermosubterraneum	0.03					Nitrospirae bacterium RBG_13_39_12	0.12	0			Rheinheimera nanhaiensis	0.04
Tepidiphilus thermophilus	0.03					Nitrospirae bacterium CG1_02_44_142	0.12	0			Massilia sp. JS1662	0.04
Oscillochloris trichoides	0.03					Acinetobacter baumannii	0.11	0.3			Brevundimonas sp. Leaf363	0.04
Bacteroidetes bacterium GWA2_30_7	0.03					Longilinea arvoryzae	0.11	0.02			Sphingobium amiense	0.04
Nitrospirae bacterium GWB2_47_37	0.03					Acinetobacter sp. MII	0.1	0.07			Sphingomonadales bacterium GWF1_63_6	0.04
Meiothermus timidus	0.03					Exiguobacterium sp. ZOR0005	0.1	0.03			Aquabacterium parvum	0.03
Dictyoglomus turgidum	0.03					Exiguobacterium sp. 8-11-1	0.1	0.03			Pseudoduganella violaceinigra	0.03
Candidatus Desantisbacteria bacterium CG1_02_49_89	0.02					Desulfomonile tiedjei	0.1	0.02			Limnobacter sp. CACIAM 66H1	0.03
Chloroflexus aggregans	0.02					Pseudomonas sp. CHM02	0.1	0			Pseudomonas sp. 250J	0.03
Bacteroidetes bacterium GWA2_31_9	0.02					Ignavibacteria bacterium GWF2_33_9	0.1	0			Duganella sp. Leaf126	0.03
Fervidobacterium gondwanense	0.02					Acinetobacter sp. AR2-3	0.09	0.06			Arthrobacter sp. Leaf69	0.03
Thermanaeromonas toyohensis	0.02					Melioribacter roseus	0.09	0.02			Acinetobacter sp. AG1	0.03
Thermobaculum terrenum	0.02					Syntrophobacteraceae bacterium CG2_30_61_12	0.09	0.01			Sphingobium ummariense	0.03
Anaerolinaceae bacterium 46_22	0.02					Anaerolineae bacterium SM23_84	0.09	0			Sphingobium sp. AP49	0.03
Pseudomonas sp. 22 E 5	0.02					Pseudomonas trivialis	0.09	0			Brevundimonas subvibrioides	0.03
Meiothermus ruber	0.02					Nitrospirae bacterium RBG_13_41_22	0.09	0			Sphingobium phenoxybenzoativorans	0.03
Pseudomonas sp. 2-92(2010)	0.02					Exiguobacterium sp. AT1b	0.08	0.67			Rheinheimera perlucida	0.03
Chloroflexi bacterium RBG_16_57_9	0.02					Ignavibacteria bacterium CG2_30_36_16	0.08	0.02			Rheinheimera sp. KL1	0.03
Pseudomonas extremorientalis	0.02					Pirellula staleyi	0.08	0.01			Arsukibacterium ikkense	0.03
uncultured Aquificae bacterium	0.02					Ornatilinea apprima	0.08	0.01			Delftia sp. JD2	0.03
Planctomycetes bacterium GWF2_41_51	0.02					Blastopirellula marina	0.08	0			Duganella phyllosphaerae	0.03
Dictyoglomus thermophilum	0.02					Nitrospira bacterium SM23_35	0.08	0			Acinetobacter sp. NIPH 298	0.03
Pseudomonas synxantha	0.02					Sulfurihydrogenibium subterraneum	0.08	0			alpha proteobacterium L41A	0.02
Bryobacter aggregatus	0.02					Nitrospirae bacterium GWC2_42_7	0.08	0			Brevundimonas sp. DS20	0.02
Ochrobactrum sp. UNC390CL2Tsu3S39	0.02					Pseudomonas antarctica	0.08	0			Burkholderiales bacterium RIFCSPHIGHO2_01_FULL_63_240	0.02
Chloroflexus sp. MS-G	0.02					Delftia sp. 67-8	0.07	0.04			Caulobacterales bacterium RIFOXYB1_FULL_67_16	0.02
Armatimonadetes bacterium 13_1_40CM_3_65_7	0.02					Acinetobacter sp. CIP 102136	0.07	0.04			Flavobacteria bacterium BAL38	0.02
Peptococcaceae bacterium BRH_c4a	0.02					Ignavibacteria bacterium CG1_02_37_35	0.07	0.02			Brevundimonas sp. AAP58	0.02
Bacteroidetes bacterium 38_7	0.02					Leptolinea tardivitalis	0.07	0.01			Brevundimonas sp. SH203	0.02
Pseudomonas sp. S3E12	0.02					Candidatus Handelsmanbacteria bacterium RIFCSPLOWO2_12_FULL_64_10	0.07	0.01			Edaphobacillus lindanitolerans	0.02
Dehalococcoidia bacterium DG_22	0.02					Escherichia coli	0.07	0.01			Acidovorax sp. Leaf160	0.02
Candidatus Roizmanbacteria bacterium RIFCSPLOWO2_01_FULL_44_13	0.02					Syntrophobacter fumaroxidans	0.07	0.01			Sphingopyxis sp. H115	0.02
Elusimicrobia bacterium CG1_02_37_114	0.02					Chloroflexi bacterium GWB2_54_36	0.07	0.01			Sphingopyxis sp. RIFCSPHIGHO2_12_FULL_65_19	0.02
Hydrogenophilus thermoluteolus	0.01					Enterobacter cloacae	0.07	0.01			Beijerinckia indica	0.02
Meiothermus chliarophilus	0.01					Sphingobacterium sp. HMSC13C05	0.07	0.01			Halothiobacillus neapolitanus	0.02
Syntrophothermus lipocalidus	0.01					Desulfobacca sp. RBG_16_58_9	0.07	0			Brevundimonas aveniformis	0.02
Armatimonadetes bacterium GBS	0.01					Thermus sp. NMX2.A1	0.07	0			Sphingobium baderi	0.02
bacterium SM23_57	0.01					Ardenticatena maritima	0.07	0			Beijerinckia mobilis	0.02
Nitrospirae bacterium RBG_19FT_COMBO_55_12	0.01					Caldisericum exile	0.07	0			Oxalobacteraceae bacterium IMCC9480	0.02
Herpetosiphon geysericola	0.01					Nitrospirae bacterium RBG_13_43_8	0.07	0			Herminiimonas sp. CN	0.02
Desulfotomaculum alcoholivorax	0.01					Exiguobacterium sp. NG55	0.06	0.33			Acinetobacter sp. COS3	0.02
Thermosediminibacter oceani	0.01					Chloroflexi bacterium 44-23	0.06	0.02			Sphingobium cloacae	0.02
Calditerrivibrio nitroreducens	0.01					Aeromonas hydrophila	0.06	0.01			Acinetobacter sp. CIP 110321	0.02
Candidatus Methanoperedens nitroreducens	0.01					Chloroflexi bacterium RBG_16_54_18	0.06	0.01			Sphingobium sp. TKS	0.02
Thermoanaerobacterales bacterium 50_218	0.01					Chloroflexi bacterium RBG_16_57_11	0.06	0.01			Delftia sp. ZNC0008	0.02
Rhodothermus profundi	0.01					bacterium BRH_c32	0.06	0.01			Herbaspirillum sp. RV1423	0.02
Candidatus Roizmanbacteria bacterium GW2011_GWA2_35_8	0.01					Thermodesulforhabdus norvegica	0.06	0			Methylocystis parvus	0.02
bacterium 42_11	0.01					Hydrogenivirga sp. 128-5-R1-1	0.06	0			Sphingopyxis alaskensis	0.02
Pseudomonas sp. ATCC PTA-122608	0.01					Candidatus Kryptobacter tengchongensis	0.06	0			Herminiimonas arsenicoxydans	0.02
Desulfotomaculum australicum	0.01					Acinetobacter sp. 51m	0.05	0.03			Brevundimonas abyssalis	0.02
Persephonella marina	0.01					Ignavibacteria bacterium RBG_13_36_8	0.05	0.01			Duganella zoogloeoides	0.02
Fervidicola ferrireducens	0.01					Chloroflexi bacterium RBG_13_68_17	0.05	0.01			Sphingomonas sp. SKA58	0.02
Schleiferia thermophila	0.01					Anaerolineae bacterium CG2_30_57_67	0.05	0.01			Chryseobacterium sp. FF12	0.02
Parcubacteria group bacterium GW2011_GWC1_41_7	0.01					Aeromonas caviae	0.05	0.01			Sphingobium sp. EP60837	0.02
Rhodothermaceae bacterium RA	0.01					Lentisphaerae bacterium RIFOXYA12_FULL_48_11	0.05	0.01			Sphingobium chungbukense	0.01
Bacteroidetes bacterium GWA2_31_9b	0.01					Planctomycetes bacterium RBG_16_64_10	0.05	0			Moraxella lincolnii	0.01
Chloroflexi bacterium RBG_13_51_36	0.01					Roseiflexus sp. RS-1	0.05	0			Exiguobacterium indicum	0.01
Chloroflexi bacterium RBG_16_56_8	0.01					bacterium JKG1	0.05	0			Acinetobacter sp. NIPH 236	0.01
Chloroflexi bacterium RBG_19FT_COMBO_47_9	0.01					Anaerolineae bacterium SM23_ 63	0.05	0			Sphingomonas sp. YL-JM2C	0.01
Candidatus Roizmanbacteria bacterium CG2_30_33_16	0.01					Zavarzinella formosa	0.05	0			Sphingopyxis sp. H050	0.01
Kyrpidia tusciae	0.01					Omnitrophica bacterium OLB16	0.05	0			Empedobacter falsenii	0.01
Anaerophaga thermohalophila	0.01					Chloroflexi bacterium RBG_19FT_COMBO_55_16	0.05	0			Methyloversatilis discipulorum	0.01
Thermodesulfobium narugense	0.01					Armatimonadetes bacterium 55-13	0.05	0			Sphingobium sp. DC-2	0.01
Desulfotomaculum hydrothermale	0.01					Thermodesulfovibrio aggregans	0.05	0			Sphingopyxis fribergensis	0.01
Pseudomonas sp. Root329	0.01					Chloroflexi bacterium RBG_19FT_COMBO_62_14	0.05	0			Moraxella catarrhalis	0.01
Gammaproteobacteria bacterium RBG_16_66_13	0.01					Ammonifex degensii	0.05	0			Rhodobacter aestuarii	0.01
Desulfotomaculum thermocisternum	0.01					Exiguobacterium sp. JLM-2	0.04	0.33			Rhizobium sp. AAP43	0.01
Petrotoga mobilis	0.01					Candidatus Aminicenantes bacterium RBG_16_63_16	0.04	0.2			Exiguobacterium sp. Leaf196	0.01
Pseudomonas orientalis	0.01					Methylobacterium populi	0.04	0.16			Acinetobacter proteolyticus	0.01
Desulfurella multipotens	0.01					Syntrophorhabdus aromaticivorans	0.04	0.07			Neorhizobium galegae	0.01
Fervidobacterium changbaicum	0.01					Acinetobacter sp. CIP 101966	0.04	0.03			Chryseobacterium hominis	0.01
Pseudomonas helleri	0.01					Acinetobacter schindleri	0.04	0.02			Alishewanella jeotgali	0.01
Synergistales bacterium 54_24	0.01					Chloroflexi bacterium RBG_16_48_8	0.04	0.01			Novosphingobium sp. AP12	0.01
Candidatus Altiarchaeales archaeon WOR_SM1_79	0.01					Sphingobacterium sp. Ag1	0.04	0.01			Janthinobacterium sp. HH01	0.01
Chlorobium phaeovibrioides	0.01					Ignavibacteria bacterium RBG_16_34_14	0.04	0.01			Rheinheimera sp. EpRS3	0.01
Desulfotomaculum ruminis	0.01					Desulfocurvus vexinensis	0.04	0.01			Novosphingobium rosa	0.01
Thermosipho africanus	0.01					bacterium UASB270	0.04	0			Novosphingobium naphthalenivorans	0.01
Meiothermus rufus	0.01					Pirellula sp. SH-Sr6A	0.04	0			Soonwooa buanensis	0.01
Desulfuromonas sp. SDB	0.01					Pseudomonas grimontii	0.04	0			Novosphingobium sp. PP1Y	0.01
Actinobacteria bacterium RBG_13_55_18	0.01					Gemmata sp. SH-PL17	0.04	0			Acinetobacter sp. NIPH 2036	0.01
Bacteroidetes bacterium GWB2_41_8	0.01					Isosphaera pallida	0.04	0			Novosphingobium barchaimii	0.01
Deltaproteobacteria bacterium RIFCSPLOWO2_12_FULL_60_19	0.01					Roseimaritima ulvae	0.04	0			Brevundimonas sp. EAKA	0.01
Planctomycetaceae bacterium SCGC AG-212-D15	0.01					Anaerolineae bacterium SG8_19	0.04	0			Pseudomonas sp. CCOS 191	0.01
candidate division Zixibacteria bacterium RBG_16_50_21	0.01					Candidatus Chrysopegis kryptomonas	0.04	0			Moraxella lacunata	0.01
Armatimonadetes bacterium 13_1_40CM_64_14	0.01					Chloroflexi bacterium RBG_16_63_12	0.04	0			Collimonas pratensis	0.01
Dehalococcoidia bacterium CG2_30_46_19	0.01					Candidatus Magnetoovum chiemensis	0.04	0			Shewanella xiamenensis	0.01
Candidatus Fraserbacteria bacterium RBG_16_55_9	0.01					Exiguobacterium profundum	0.03	0.27			Moraxella boevrei	0.01
Pseudomonas sp. 37 R 15	0.01					Psychrobacillus sp. OK032	0.03	0.19			Rhodobacter sp. SW2	0.01
Methanosaeta thermophila	0.01					Psychrobacillus sp. OK028	0.03	0.12			Sphingobium lactosutens	0.01
Prosthecobacter debontii	0.01					Exiguobacterium sp. S17	0.03	0.06			Acinetobacter sp. CIP 102082	0.01
Rubrobacter xylanophilus	0.01					Sporosarcina koreensis	0.03	0.06			Acinetobacter sp. NIPH 1859	0.01
uncultured Thermus/Deinococcus group bacterium	0.01					Acinetobacter pittii	0.03	0.06			Acinetobacter sp. NIPH 1847	0.01
Hippea jasoniae	0.01					Sporosarcina psychrophila	0.03	0.05			Epilithonimonas sp. FH1	0.01
Methanobacterium sp. MB1	0.01					Bacillus cereus	0.03	0.04			Pseudomonas sp. URIL14HWK12:I5	0.01
Pseudomonas sp. DSM 29164	0.01					Acinetobacter sp. SFD	0.03	0.03			Novosphingobium sp. AAP83	0.01
Candidatus Roizmanbacteria bacterium GW2011_GWA2_34_18	0.01					Acinetobacter indicus	0.03	0.03			Lacimicrobium alkaliphilum	0.01
Parcubacteria bacterium 33_209	0.01					Psychrobacillus sp. FJAT-21963	0.03	0.03			Sphingomonas sp. 35-24ZXX	0.01
Firmicutes bacterium ML8_F2	0.01					Viruses	0.03	0.03			Pseudomonas sp. NBRC 111133	0.01
Candidatus Bathyarchaeota archaeon B24	0.01					Nitrospirae bacterium HCH-1	0.03	0.01			Shewanella putrefaciens	0.01
Chloroflexi bacterium RBG_13_60_13	0.01					Lentimicrobium saccharophilum	0.03	0.01			Riemerella anatipestifer	0.01
Chloroflexi bacterium RBG_16_64_32	0.01					Ignavibacteria bacterium GWB2_35_6b	0.03	0.01			Sulfuricurvum kujiense	0.01
Chloroflexi bacterium RIFOXYC12_FULL_59_14	0.01					Anaerolineae bacterium CG2_30_58_95	0.03	0.01			Herbaspirillum autotrophicum	0.01
Deltaproteobacteria bacterium GWC2_65_14	0.01					Aminomonas paucivorans	0.03	0			Gemmobacter nectariphilus	0.01
Candidatus Altiarchaeum sp. CG2_30_32_3053	0.01					uncultured planctomycete	0.03	0			Novosphingobium sp. Rr 2-17	0.01
Dehalococcoidia bacterium CG2_30_46_9	0.01					Schlesneria paludicola	0.03	0			Rhizobium sp. NT-26	0.01
Pseudomonas sp. OV546	0.01					Fimbriimonas ginsengisoli	0.03	0			Sulfurovum sp. AR	0.01
Coleofasciculus chthonoplastes	0.01					Ignavibacteria bacterium GWA2_54_16	0.03	0			Acinetobacter sp. NIPH 2100	0.01
Thermaerobacter marianensis	0.01					Candidatus Solibacter usitatus	0.03	0			Flavobacterium urocaniciphilum	0.01
Tetrasphaera elongata	0.01					Chloroflexi bacterium RBG_16_64_43	0.03	0			Sphingopyxis sp. QXT-31B	0.01
uncultured sulfate-reducing bacterium	0.01					Meiothermus cerbereus	0.03	0			Flavobacterium limnosediminis	0.01
Phormidesmis priestleyi	0.01					Caldithrix abyssi	0.03	0			Rhizobium sp. Root149	0.01
Tetrasphaera jenkinsii	0.01					Planctomyces sp. SH-PL14	0.03	0			Methylobacterium sp. CCH5-D2	0.01
Alicyclobacillus macrosporangiidus	0.01					Chloroflexi bacterium RBG_16_58_14	0.03	0			Janthinobacterium sp. OK676	0.01
Tangfeifania diversioriginum	0.01					Pelotomaculum thermopropionicum	0.03	0			Acinetobacter sp. WCHA30	0.01
Pseudomonas sp. PAMC 26793	0.01					Tepidiphilus margaritifer	0.03	0			Sphingopyxis sp. YR583	0.01
Orenia sp. Z6	0.01					Pseudomonas sp. PAMC 25886	0.03	0			Rhizobiales bacterium 62-17	0.01
Flavobacteriales bacterium BRH_c54	0.01					Kouleothrix aurantiaca	0.03	0			Agrobacterium rhizogenes	0.01
Peptococcaceae bacterium 1109	0.01					Ktedonobacter racemifer	0.03	0			Pseudomonas plecoglossicida	0.01
Deltaproteobacteria bacterium DG_8	0.01					Syntrophobacterales bacterium RIFOXYC2_FULL_60_23	0.03	0			Agrobacterium albertimagni	0.01
Thermus thermophilus bacteriophage P23-77	0.01					Gemmata obscuriglobus	0.03	0			Chryseobacterium jeonii	0.01
Pseudomonas sp. Leaf15	0.01					Chloracidobacterium thermophilum	0.03	0			Sphingopyxis granuli	0.01
Hadesarchaea archaeon YNP_45	0.01					bacterium UASB14	0.03	0			Pseudomonas entomophila	0.01
Chloroflexi bacterium RBG_13_52_14	0.01					Chloroflexi bacterium RBG_13_66_10	0.03	0			Sphingobium faniae	0.01
Deltaproteobacteria bacterium RBG_13_65_10	0.01					Verrucomicrobia bacterium GWF2_62_7	0.03	0			Pseudogymnoascus destructans	0.01
Deltaproteobacteria bacterium RIFCSPLOWO2_02_44_9	0.01					Planctomycetales bacterium 71-10	0.03	0			Chryseobacterium sp. BLS98	0.01
Elusimicrobia bacterium RIFCSPLOWO2_12_FULL_59_9	0.01					Desulfatiglans anilini	0.03	0			Novosphingobium malaysiense	0.01
candidate division Zixibacteria bacterium RBG_16_40_9	0.01					Chlorobi bacterium OLB6	0.03	0			Sphingopyxis sp. LC81	0.01
Candidatus Micrarchaeota archaeon CG1_02_47_40	0.01					Phycisphaerae bacterium SG8_4	0.03	0			Lautropia sp. SCN 69-89	0.01
Bacteroidetes bacterium 37-13	0.01					Chloroflexus sp. isl-2	0.03	0			Duganella sp. Leaf61	0.01
Aeromonas veronii	0.01					Chloroflexi bacterium RBG_13_56_8	0.03	0			Pelomonas sp. Root1444	0.01
Flexibacter elegans	0.01					candidate division BRC1 bacterium SM23_51	0.03	0			Chromatiales bacterium RIFOXYA1_FULL_46_5	0.01
Nitrospina gracilis	0.01					Planctomycetaceae bacterium SCGC AG-212-F19	0.03	0			Sphingopyxis sp. RIFCSPHIGHO2_01_FULL_65_24	0.01
Caldanaerobius polysaccharolyticus	0.01					Caldisericum sp. CG2_30_36_11	0.03	0			Brevundimonas sp. 67-6	0.01
Desulfotomaculum acetoxidans	0.01					Aeromonas dhakensis	0.03	0			Sphingomonadales bacterium 63-6	0.01
Thermanaerovibrio velox	0.01					Desulfotomaculum sp. 46_296	0.03	0			Psychrobacter urativorans	0.01
Methanobacterium congolense	0.01					Bacteroidetes bacterium RIFCSPLOWO2_12_FULL_35_15	0.03	0			Novosphingobium resinovorum	0.01
Oceanithermus profundus	0.01					Deltaproteobacteria bacterium RBG_13_43_22	0.03	0			Moraxella oblonga	0.01
Deinococcus apachensis	0.01					Acinetobacter kookii	0.02	2.26			Thiothrix caldifontis	0.01
Dethiosulfatibacter aminovorans	0.01					Acinetobacter junii	0.02	1.89			Alishewanella agri	0.01
uncultured Thiohalocapsa sp. PB-PSB1	0.01					Desulfatirhabdium butyrativorans	0.02	0.3			Pseudomonas sp. P179	0.01
Thermotoga caldifontis	0.01					Psychrobacillus psychrotolerans	0.02	0.09			Cellvibrio sp. BR	0.01
Candidatus Roizmanbacteria bacterium GW2011_GWA2_32_13	0.01					Pseudomonas aeruginosa	0.02	0.09			Herbaspirillum sp. YR522	0.01
Candidatus Roizmanbacteria bacterium GW2011_GWC2_34_23	0.01					Exiguobacterium marinum	0.02	0.09			Acinetobacter sp. ANC 3880	0.01
Atribacteria bacterium 34_128	0.01					Lysinibacillus sphaericus	0.02	0.07			Thioclava indica	0.01
Pseudomonas sp. NBRC 111137	0.01					Planomicrobium glaciei	0.02	0.06			Exiguobacterium sp. MH3	0.01
candidate division TA06 bacterium DG_78	0.01					Candidatus Aminicenantes bacterium RBG_19FT_COMBO_58_17	0.02	0.06			Burkholderia megalochromosomata	0.01
Bacteroidetes bacterium GWF2_33_38	0.01					Methylobacterium extorquens	0.02	0.06			Shinella sp. DD12	0.01
Chloroflexi bacterium RBG_16_51_9	0.01					Candidatus Aminicenantes bacterium RBG_13_63_10	0.02	0.06			Paracoccus sanguinis	0.01
Nitrospinae bacterium RIFCSPLOWO2_12_39_16	0.01					Lysinibacillus odysseyi	0.02	0.04			Stenotrophomonas sp. HMSC10F06	0.01
Omnitrophica WOR_2 bacterium RIFCSPHIGHO2_02_FULL_68_15	0.01					Actinobacteria bacterium RBG_16_64_13	0.02	0.03			Novosphingobium sp. MD-1	0.01
Bacteroidetes bacterium 41-46	0.01					Planomicrobium sp. ES2	0.02	0.03			Croceicoccus pelagius	0.01
Pelobacter acetylenicus	0.01					Psychrobacillus psychrodurans	0.02	0.03			Psychrobacter sp. AntiMn-1	0.01
Dactylosporangium aurantiacum	0.01					Bacillus aquimaris	0.02	0.03			Sphingomonadales bacterium BRH_c3	0.01
Pseudomonas mucidolens	0.01					Acinetobacter sp. SFA	0.02	0.02			Duganella sp. HH101	0.01
Pseudomonas libanensis	0.01					Syntrophaceae bacterium CG2_30_58_14	0.02	0.02			Rhodobacteraceae bacterium CG2_30_10_405	0.01
Tetrasphaera australiensis	0.01					Viridibacillus arvi	0.02	0.02			Albidiferax sp. OV413	0.01
Sporomusa acidovorans	0.01					Bacillus sp. FJAT-22090	0.02	0.02			Rhizobium sp. N19	0.01
Methanothermobacter marburgensis	0.01					Bacillus simplex	0.02	0.02			Pseudomonas sp. K35	0.01
Pseudomonas salomonii	0.01					candidate division WOR_1 bacterium DG_54_3	0.02	0.02			Sphingomonas sp. YR710	0.01
Thermovirga lienii	0.01					Nitrospira bacterium SG8_35_4	0.02	0.01			Acinetobacter sp. 38-8	0.01
Thermophagus xiamenensis	0.01					Ignavibacteria bacterium RBG_16_36_9	0.02	0.01			Rhizobiales bacterium 63-7	0.01
Coraliomargarita akajimensis	0.01					Acinetobacter sp. YZS-X1-1	0.02	0.01			Ralstonia pickettii	0.01
Nodosilinea nodulosa	0.01					uncultured Desulfobacterium sp.	0.02	0.01			Bradyrhizobium japonicum	0.01
Caldanaerobius fijiensis	0.01					Acinetobacter sp. VT 511	0.02	0.01			Flavobacterium hydatis	0.01
Anaerobaculum hydrogeniformans	0.01					Bacteroidetes bacterium GWF2_49_14	0.02	0.01			Sphingomonas paucimobilis	0.01
Sandaracinus amylolyticus	0.01					Deltaproteobacteria bacterium RBG_16_49_23	0.02	0.01			Salimicrobium halophilum	0.01
Hippea sp. KM1	0.01					Acinetobacter radioresistens	0.02	0.01			Psychrobacter pacificensis	0.01
Tepidimicrobium xylanilyticum	0.01					Desulfocarbo indianensis	0.02	0.01			Collimonas fungivorans	0.01
Bacillus sp. 72	0.01					Sorangium cellulosum	0.02	0.01			Herbaspirillum lusitanum	0.01
Opitutaceae bacterium TSB47	0.01					Phycisphaerae bacterium SM1_79	0.02	0.01			Thalassobacillus devorans	0.01
Solirubrobacter sp. URHD0082	0.01					Deltaproteobacteria bacterium SM23_61	0.02	0.01			Erythrobacter sp. JL475	0.01
Caldisalinibacter kiritimatiensis	0.01					Moorella thermoacetica	0.02	0			Brevundimonas sp. BAL3	0.01
Thermogemmatispora carboxidivorans	0.01					Candidatus Magnetobacterium bavaricum	0.02	0			Sphingomonas sanxanigenens	0.01
Verrucomicrobium sp. BvORR106	0.01					Deferrisoma camini	0.02	0			Alishewanella aestuarii	0.01
Gloeobacter kilaueensis	0.01					Planctomycetes bacterium RBG_16_55_9	0.02	0			Sphingomonas sp. LH128	0.01
Candidatus Entotheonella sp. TSY1	0.01					Candidatus Scalindua sp. BSI-1	0.02	0			Methylocystis sp. ATCC 49242	0.01
Methanobacterium sp. SMA-27	0.01					Desulfotomaculum kuznetsovii	0.02	0			Sphingobium sp. SYK-6	0.01
Apibacter mensalis	0.01					Thermodesulfovibrio thiophilus	0.02	0			Polaromonas glacialis	0.01
Bacteroidetes bacterium OLB8	0.01					Paludisphaera borealis	0.02	0			Bacillus sp. 17376	0.01
candidate division TA06 bacterium 34_109	0.01					Planctomicrobium piriforme	0.02	0			Thiomonas sp. FB-Cd	0.01
Ruminococcaceae bacterium mt9	0.01					Acidobacteria bacterium RBG_13_68_16	0.02	0			Altererythrobacter sp. MH-B5	0.01
Pseudomonas sp. RIT-PI-q	0.01					Candidatus Fischerbacteria bacterium RBG_13_37_8	0.02	0			Novosphingobium sp. MBES04	0.01
Omnitrophica WOR_2 bacterium SM23_29	0.01					Singulisphaera acidiphila	0.02	0			Acinetobacter sp. ANC 4105	0.01
Planktothricoides sp. SR001	0.01					Rhodopirellula maiorica	0.02	0			alpha proteobacterium LLX12A	0.01
Thermus thermophilus phage IN93	0.01					Caldimicrobium thiodismutans	0.02	0			Altererythrobacter atlanticus	0.01
Clostridiales bacterium MCWD3	0.01					Planctomycetes bacterium RBG_13_62_9	0.02	0			Alcanivorax pacificus	0.01
Acidobacteria bacterium RBG_16_68_9	0.01					Gimesia maris	0.02	0			Sphingomonas sp. UNC305MFCol5.2	0.01
Chloroflexi bacterium RBG_13_50_10	0.01					Rubrobacter radiotolerans	0.02	0			Sphingopyxis sp. MWB1	0.01
Deltaproteobacteria bacterium RBG_13_53_10	0.01					Stenotrophomonas acidaminiphila	0.02	0			Sulfurovum sp. FS08-3	0.01
Planctomycetes bacterium RBG_19FT_COMBO_48_8	0.01					Pyrinomonas methylaliphatogenes	0.02	0			Acinetobacter sp. NBRC 110496	0.01
Candidatus Roizmanbacteria bacterium RIFCSPHIGHO2_02_FULL_38_11	0.01					Chloroflexi bacterium OLB15	0.02	0			Chryseobacterium sp. Hurlbut01	0.01
Candidatus Ryanbacteria bacterium RIFCSPLOWO2_01_FULL_48_26	0.01					Nitrospirae bacterium RIFCSPHIGHO2_02_FULL_40_19	0.02	0			Brevundimonas sp. Leaf168	0.01
Candidatus Omnitrophica bacterium CG1_02_44_16	0.01					Chloroflexi bacterium 54-19	0.02	0			Rhizobium sp. Root482	0.01
Candidatus Wolfebacteria bacterium CG1_02_39_135	0.01					Spirochaeta thermophila	0.02	0			Brevundimonas sp. Root608	0.01
Sphingobacteriales bacterium JZ3C29	0.01					Sphaerobacter thermophilus	0.02	0			Novosphingobium sp. Fuku2-ISO-50	0.01
Candidatus Firestonebacteria bacterium GWA2_43_8	0.01					Thermodesulfobacterium geofontis	0.02	0			Erythrobacteraceae bacterium CCH12-C2	0.01
Opitutaceae bacterium IG16b	0.01					bacterium L21-Spi-D4	0.02	0			Burkholderia ptereochthonis	0.01
Pseudomonas sp. 24 E 1	0.01					Peptococcaceae bacterium SCADC1_2_3	0.02	0			Rhodobacteraceae bacterium GWE1_64_9	0.01
Pseudomonas sp. 58 R 3	0.01					Planctomycetes bacterium SM23_32	0.02	0			Sulfurimonas sp. RIFOXYB12_FULL_35_9	0.01
Thermodesulfobacterium thermophilum	0					Candidatus Vogelbacteria bacterium RIFOXYD1_FULL_46_19	0.02	0			Sphingobium sp. 66-54	0.01
Cytophaga hutchinsonii	0					Candidatus Desantisbacteria bacterium CG1_02_38_46	0.02	0			Bacillus licheniformis	0
Prochlorococcus marinus	0					Thermomicrobium roseum	0.02	0			Moraxella ovis	0
Archaeoglobus fulgidus	0					Desulfotomaculum gibsoniae	0.02	0			Sphingopyxis terrae	0
Thermoanaerobacter kivui	0					Caldanaerobacter subterraneus	0.02	0			Sulfurimonas denitrificans	0
Flexistipes sinusarabici	0					Clostridiales bacterium PH28_bin88	0.02	0			Shewanella baltica	0
Acidothermus cellulolyticus	0					Acetothermia bacterium 64_32	0.02	0			Streptomyces purpurogeneiscleroticus	0
Acetobacterium bakii	0					Planctomyces sp. SH-PL62	0.02	0			Achromobacter xylosoxidans	0
Hamadaea tsunoensis	0					Bacteroides sp. SM23_62_1	0.02	0			Sphingomonas wittichii	0
Thermodesulfovibrio islandicus	0					Chloroflexi bacterium RBG_13_48_10	0.02	0			Variovorax sp. WDL1	0
Lelliottia amnigena	0					Chloroflexi bacterium RBG_16_54_11	0.02	0			Psychrobacter alimentarius	0
Cystobacter ferrugineus	0					Deltaproteobacteria bacterium RBG_13_61_14	0.02	0			Azorhizobium doebereinerae	0
Myxococcus stipitatus	0					Deltaproteobacteria bacterium CG2_30_43_15	0.02	0			Phenylobacterium zucineum	0
Clostridium acidisoli	0					Desulfotomaculum geothermicum	0.02	0			Marinimicrobium agarilyticum	0
Pseudomonas frederiksbergensis	0					Desulfurispora thermophila	0.02	0			Gracilibacillus boraciitolerans	0
Geitlerinema sp. PCC 9228	0					Fervidobacterium sp. FC2004	0.02	0			Shewanella sp. HN-41	0
Alkaliphilus transvaalensis	0					candidate division Zixibacteria bacterium SM23_81	0.02	0			Chryseobacterium greenlandense	0
Methanothermobacter thermautotrophicus	0					Nitrospira bacterium SG8_3	0.02	0			Moraxella bovoculi	0
Thermosynechococcus elongatus	0					Planctomycetaceae bacterium FC18	0.02	0			Chryseobacterium haifense	0
Thermosipho atlanticus	0					Acinetobacter sp. HR7	0.02	0			Flavobacterium subsaxonicum	0
Lentisphaera araneosa	0					Phycisphaerae bacterium SM23_30	0.02	0			Chryseobacterium hungaricum	0
Rhodopirellula baltica	0					Chloroflexi bacterium RBG_16_51_16	0.02	0			Altererythrobacter ishigakiensis	0
Deinococcus pimensis	0					Nitrospirae bacterium RBG_19FT_COMBO_42_15	0.02	0			Roseicitreum antarcticum	0
Truepera radiovictrix	0					Bacteroidetes bacterium CG2_30_32_10	0.02	0			Candidimonas bauzanensis	0
Alicyclobacillus kakegawensis	0					Rubinisphaera brasiliensis	0.02	0			Chryseobacterium chaponense	0
Uliginosibacterium gangwonense	0					Pedosphaera parvula	0.02	0			Burkholderiales bacterium JOSHI_001	0
Methanosarcina horonobensis	0					Limnochorda pilosa	0.02	0			Acinetobacter sp. WC-323	0
Gracilimonas tropica	0					Chloroflexi bacterium OLB14	0.02	0			Paraburkholderia sprentiae	0
Candidatus Symbiothrix dinenymphae	0					Armatimonadetes bacterium RBG_16_58_9	0.02	0			Methylosinus sp. R-45379	0
Chitinophaga rupis	0					Caldithrix sp. RBG_13_44_9	0.02	0			Psychrobacter sp. DAB_AL43B	0
Alistipes indistinctus	0					Chloroflexi bacterium RBG_13_50_21	0.02	0			Paenirhodobacter enshiensis	0
Methanobacterium lacus	0					Chloroflexi bacterium RBG_16_47_49	0.02	0			Pseudorhodobacter wandonensis	0
Methanocella arvoryzae	0					Chloroflexi bacterium RBG_19FT_COMBO_56_12	0.02	0			Acinetobacter boissieri	0
Halomicronema hongdechloris	0					Nitrospinae bacterium RIFCSPLOWO2_12_FULL_45_22	0.02	0			Pseudoalteromonas sp. OCN003	0
Scytonema tolypothrichoides	0					Nitrospirae bacterium GWA2_46_11	0.02	0			Lysinibacillus sp. BF-4	0
Melghirimyces thermohalophilus	0					Singulisphaera sp. GP187	0.02	0			Rhizobium sp. MGL06	0
delta proteobacterium PSCGC 5342	0					uncultured Clostridium sp.	0.02	0			Methylibium sp. CF059	0
delta proteobacterium PSCGC 5451	0					Pseudomonas simiae	0.02	0			Chryseobacterium sp. YR460	0
Anaeromyxobacter sp. PSR-1	0					Thermosulfidibacter takaii	0.02	0			Bacillus sp. NB2006	0
Nitrospira japonica	0					Desulfatitalea tepidiphila	0.02	0			Acinetobacter sp. A47	0
Woeseia oceani	0					Desulfotomaculum intricatum	0.02	0			Sphingomonas hengshuiensis	0
Desulfurella amilsii	0					delta proteobacterium HotSeep1	0.02	0			Croceicoccus mobilis	0
Parcubacteria group bacterium GW2011_GWA1_59_11	0					Nitrospira bacterium SG8_35_1	0.02	0			Curvibacter sp. PAE-UM	0
Thermotogales bacterium 46_20	0					Spirochaetes bacterium DG_61	0.02	0			Novosphingobium sp. Leaf2	0
Parcubacteria bacterium 34_609	0					Deltaproteobacteria bacterium RBG_16_48_10	0.02	0			Brevundimonas sp. Leaf280	0
Actinobacteria bacterium IMCC26207	0					candidate division KSB1 bacterium RBG_16_48_16	0.02	0			Afipia sp. Root123D2	0
Planctomycetes bacterium SCN 63-9	0					Anaerolineae bacterium CG1_02_58_13	0.02	0			Bacillus sp. FJAT-25547	0
Bacillus sp. FJAT-26652	0					Desulfobacteraceae bacterium CG2_30_51_40	0.02	0			Ensifer sp. YIC4027	0
Myxococcales bacterium SG8_38_1	0					Nitrolancea hollandica	0.02	0			Paucibacter sp. KCTC 42545	0
Parcubacteria bacterium DG_74_2	0					Candidatus Acetothermus autotrophicum	0.02	0			Croceicoccus sp. H4	0
Planctomycetes bacterium SM23_65	0					Chlorobium sp. GBChlB	0.02	0			Burkholderiales bacterium RIFCSPLOWO2_12_FULL_61_40	0
Arc I group archaeon U1lsi0528_Bin089	0					Planctomycetes bacterium SM23_25	0.02	0			Methylotenera sp. RIFCSPLOWO2_02_FULL_45_14	0
Methanosaeta sp. SDB	0					Lentisphaerae bacterium GWF2_50_93	0.02	0			Acidobacteria bacterium 13_1_20CM_58_21	0
Mucilaginibacter pedocola	0					Planctomycetes bacterium RBG_13_60_9	0.02	0			Sinorhizobium sp. RAC02	0
Actinobacteria bacterium RBG_16_68_12	0					Nitrospirae bacterium CG2_30_53_67	0.02	0			Porphyrobacter sp. LM 6	0
Bacteroidetes bacterium GWE2_29_8	0					Candidatus Glassbacteria bacterium RIFCSPLOWO2_12_FULL_58_11	0.02	0			Flavobacterium aquatile	0
Bacteroidetes bacterium GWF2_38_335	0					Acinetobacter tandoii	0.01	0.63			Xanthomonas citri	0
Bacteroidetes bacterium RBG_13_46_8	0					Delftia tsuruhatensis	0.01	0.46			Methylobacillus flagellatus	0
Chloroflexi bacterium RBG_16_70_13	0					Pseudomonas putida	0.01	0.19			[Haemophilus] parasuis	0
Candidatus Dadabacteria bacterium RIFCSPHIGHO2_12_FULL_53_21	0					Dissulfuribacter thermophilus	0.01	0.18			Bergeyella zoohelcum	0
Deltaproteobacteria bacterium RBG_16_50_11	0					Acinetobacter venetianus	0.01	0.17			Virgibacillus halodenitrificans	0
Lentisphaerae bacterium RIFOXYB12_FULL_65_16	0					Domibacillus enclensis	0.01	0.13			Cardiobacterium hominis	0
Omnitrophica bacterium RIFCSPLOWO2_01_FULL_45_10	0					Acinetobacter haemolyticus	0.01	0.12			Paracoccus aminophilus	0
Omnitrophica WOR_2 bacterium GWA2_47_8	0					Delftia acidovorans	0.01	0.11			Moraxella caviae	0
Candidatus Roizmanbacteria bacterium RIFCSPHIGHO2_01_FULL_39_12c	0					delta proteobacterium ML8_D	0.01	0.1			Moraxella cuniculi	0
Spirochaetes bacterium GWB1_66_5	0					Trichococcus pasteurii	0.01	0.1			Sphaerotilus natans	0
Acidobacteriales bacterium 13_1_40CM_3_55_5	0					Planococcus maritimus	0.01	0.08			Asanoa ferruginea	0
Actinobacteria bacterium 13_1_20CM_3_68_9	0					Trichococcus collinsii	0.01	0.08			Myroides odoratimimus	0
Candidatus Falkowbacteria bacterium CG1_02_37_44	0					Candidatus Aminicenantes bacterium RBG_16_66_30	0.01	0.07			Moritella viscosa	0
bacterium CG2_30_54_10	0					Candidatus Aminicenantes bacterium RBG_13_59_9	0.01	0.07			Cupriavidus pauculus	0
Candidatus Schekmanbacteria bacterium GWA2_38_11	0					Acinetobacter johnsonii	0.01	0.06			Sphingobium abikonense	0
Candidatus Schekmanbacteria bacterium RBG_16_38_10	0					Acinetobacter gandensis	0.01	0.06			Hortaea werneckii	0
Euryarchaeota archaeon BOX1	0					Methylobacterium sp. MB200	0.01	0.06			Methylomicrobium buryatense	0
Pseudomonas sp. 1 R 17	0					Acinetobacter bohemicus	0.01	0.06			Riemerella columbina	0
Pseudomonas sp. 8 R 14	0					Planococcus sp. CAU13	0.01	0.05			Enterococcus pallens	0
Pseudomonas sp. 24 R 17	0					Acinetobacter parvus	0.01	0.05			Azotobacter beijerinckii	0
Candidatus Altiarchaeales archaeon WOR_SM1_SCG	0					Planomicrobium okeanokoites	0.01	0.04			Brevundimonas nasdae	0
Anaerosalibacter sp. Marseille-P3206	0					Candidatus Aminicenantes bacterium RBG_13_62_12	0.01	0.04			Acidovorax valerianellae	0
Desulfosporosinus sp. OL	0					Bacteroidetes bacterium RBG_13_42_15	0.01	0.04			Bradyrhizobium sp. Ec3.3	0
Sphingobacteriales bacterium 44-15	0					Bacillus sp. OxB-1	0.01	0.04			Epilithonimonas tenax	0
Planctopirus limnophila	0					Solibacillus isronensis	0.01	0.04			Novosphingobium pentaromativorans	0
Legionella pneumophila	0					Sporosarcina ureae	0.01	0.03			Sulfurovum lithotrophicum	0
Desulfovibrio longus	0					Planococcus antarcticus	0.01	0.03			Herbaspirillum chlorophenolicum	0
Marinilabilia salmonicolor	0					Acinetobacter towneri	0.01	0.03			Arthrobacter sp. I3	0
Flexibacter litoralis	0					Jeotgalibacillus malaysiensis	0.01	0.03			Photobacterium halotolerans	0
Saprospira grandis	0					Sporosarcina sp. HYO08	0.01	0.03			Acinetobacter seohaensis	0
Marivirga sericea	0					Planococcus rifietoensis	0.01	0.03			Altererythrobacter troitsensis	0
Thermodesulfobacterium commune	0					Jeotgalibacillus campisalis	0.01	0.03			Chryseobacterium taichungense	0
Methanobacterium formicicum	0					Lysinibacillus contaminans	0.01	0.03			Rubellimicrobium thermophilum	0
Methanofollis liminatans	0					Acinetobacter sp. SFC	0.01	0.03			Halolactibacillus halophilus	0
Porphyromonas endodontalis	0					Rummeliibacillus stabekisii	0.01	0.03			Sphingobium indicum	0
Turneriella parva	0					Lysinibacillus massiliensis	0.01	0.03			Sphingomonas sp. Y57	0
Skermania piniformis	0					Bacillus cecembensis	0.01	0.03			Flavobacterium daejeonense	0
Helcococcus kunzii	0					Candidatus Aminicenantes bacterium RBG_19FT_COMBO_59_29	0.01	0.03			Chryseobacterium wanjuense	0
Clostridium grantii	0					Acinetobacter bereziniae	0.01	0.03			Terribacillus halophilus	0
Desulfovibrio termitidis	0					Acinetobacter sp. P8-3-8	0.01	0.02			Pseudooceanicola nanhaiensis	0
Thermodesulfobacterium hveragerdense	0					Lysinibacillus manganicus	0.01	0.02			Novosphingobium nitrogenifigens	0
Desulfotomaculum reducens	0					[Pseudomonas] geniculata	0.01	0.02			Thioalkalimicrobium microaerophilum	0
Desulfovibrio oxyclinae	0					Fictibacillus phosphorivorans	0.01	0.02			Lysobacter capsici	0
Prevotella brevis	0					Planococcus donghaensis	0.01	0.02			Chryseobacterium jejuense	0
Tetrasphaera japonica	0					Planococcus sp. L10.15	0.01	0.02			Chryseobacterium soli	0
Leptolyngbya sp. PCC 7375	0					Acinetobacter sp. WCHA34	0.01	0.02			Moraxella pluranimalium	0
uncultured archaeon	0					Acinetobacter brisouii	0.01	0.02			uncultured bacterium pEAF66	0
Oscillatoria acuminata	0					Thermodesulfatator atlanticus	0.01	0.02			Lutimaribacter saemankumensis	0
Pseudomonas poae	0					Acinetobacter sp. SFB	0.01	0.02			Pseudooceanicola nitratireducens	0
Pseudomonas batumici	0					Acinetobacter guillouiae	0.01	0.02			Acinetobacter sp. ATCC 27244	0
Methylohalobius crimeensis	0					Jeotgalibacillus soli Cunha et al. 2012	0.01	0.02			Sphingobium quisquiliarum	0
Deinococcus marmoris	0					Deltaproteobacteria bacterium RIFOXYD12_FULL_57_12	0.01	0.02			Altererythrobacter marensis	0
Ethanoligenens harbinense	0					Lysinibacillus xylanilyticus	0.01	0.02			Bacillus safensis	0
Desulfitibacter alkalitolerans	0					Bacillus gottheilii	0.01	0.02			Methylobacterium pseudosasicola	0
Nostoc punctiforme	0					Acinetobacter sp. NIPH 2171	0.01	0.02			Chryseobacterium treverense	0
Synechococcus sp. JA-2-3B'a(2-13)	0					Bacillus thuringiensis	0.01	0.02			Altererythrobacter namhicola	0
Nonlabens dokdonensis	0					Trichococcus flocculiformis	0.01	0.02			Bradyrhizobium lablabi	0
Desulfosporosinus lacus	0					Acinetobacter gerneri	0.01	0.02			Rhizobium taibaishanense	0
Kutzneria sp. 744	0					Bacillus subterraneus	0.01	0.02			Shigella phage Shfl1	0
Niastella yeongjuensis	0					Acinetobacter sp. NIPH 899	0.01	0.01			Sphingomonas sp. KC8	0
Phycicoccus jejuensis	0					Ignavibacteria bacterium RBG_16_35_7	0.01	0.01			Oceanicola sp. S124	0
Hydrogenobaculum sp. Y04AAS1	0					Syntrophus gentianae	0.01	0.01			Acinetobacter sp. V2	0
Pontibacter akesuensis	0					Bacteroides sp. SM23_62	0.01	0.01			Rhizobium mesoamericanum	0
Alicyclobacillus acidocaldarius	0					delta proteobacterium NaphS2	0.01	0.01			Lysinibacillus varians	0
Clostridiisalibacter paucivorans	0					Thermosulfurimonas dismutans	0.01	0.01			Acinetobacter sp. NIPH 3623	0
Intrasporangium oryzae	0					Bacillus sp. HMSC76G11	0.01	0.01			Paenibacillus sp. FSL R7-277	0
Bacillus butanolivorans	0					Acinetobacter sp. NIPH 713	0.01	0.01			Psychroserpens sp. Hel_I_66	0
Henriciella marina	0					Exiguobacterium sp. S3-2	0.01	0.01			Comamonadaceae bacterium URHA0028	0
Kiloniella laminariae	0					Bacillus indicus	0.01	0.01			Pseudomonas soli	0
Pseudohaliea rubra	0					Syntrophus aciditrophicus	0.01	0.01			Acinetobacter sp. 479375	0
Bacteroides graminisolvens	0					Desulfoluna spongiiphila	0.01	0.01			Pelagicola litorisediminis	0
Candidatus Korarchaeum cryptofilum	0					Actinobacteria bacterium CG2_30_50_142	0.01	0.01			Oceanicola sp. MCTG156(1a)	0
Candidatus Azobacteroides pseudotrichonymphae	0					Bacillus niacini	0.01	0.01			Chryseobacterium zeae	0
uncultured Roseburia sp.	0					Bacillus persicus	0.01	0.01			Weeksella sp. FF8	0
Muricauda lutaonensis	0					Ornithinibacillus scapharcae	0.01	0.01			Hoeflea olei	0
Chlorella variabilis	0					Stenotrophomonas sp. MB339	0.01	0.01			Rhodoferax saidenbachensis	0
Geoglobus acetivorans	0					Thermodesulfatator autotrophicus	0.01	0.01			Janthinobacterium sp. RA13	0
Ochrobactrum rhizosphaerae	0					Geobacter metallireducens	0.01	0.01			Polaromonas sp. CG9_12	0
Succinatimonas hippei	0					Bacillus halmapalus	0.01	0.01			beta proteobacterium AAP51	0
Dyadobacter psychrophilus	0					Fictibacillus arsenicus	0.01	0.01			Novosphingobium sp. AAP93	0
Aciduliprofundum sp. MAR08-339	0					Bacillus sp. J33	0.01	0.01			Rhizobium sp. AAP116	0
Thermogemmatispora onikobensis	0					Planococcus halocryophilus	0.01	0.01			Alicycliphilus sp. EPL6	0
Desulfuribacillus alkaliarsenatis	0					Desulfuromonas sp. TF	0.01	0.01			Sphingomonas panacis	0
Pseudomonas sp. CF161	0					Bacillus pseudofirmus	0.01	0.01			Variovorax sp. 770b2	0
Skermanella stibiiresistens	0					Burkholderia ubonensis	0.01	0.01			Acinetobacter sp. 243_ASPC	0
Belnapia rosea	0					delta proteobacterium MLMS-1	0.01	0.01			Alicycliphilus sp. B1	0
Candidatus Brocadia caroliniensis	0					Bacillus sp. URHB0009	0.01	0.01			Erythrobacter sp. SG61-1L	0
Defluviitoga tunisiensis	0					Oceanobacillus massiliensis	0.01	0.01			Elizabethkingia endophytica	0
Marinospirillum celere	0					Bacillus sp. FJAT-29937	0.01	0.01			Hoeflea sp. BRH_c9	0
Moorea producens	0					Bacillus psychrosaccharolyticus	0.01	0.01			Sulfurovum riftiae	0
Desulfurobacterium sp. TC5-1	0					Bacillus methanolicus	0.01	0.01			Novosphingobium sp. SCN 63-17	0
Thiovulum sp. ES	0					Mycobacterium abscessus	0.01	0.01			Novosphingobium sp. SCN 66-18	0
Gilliamella apicola	0					Trichococcus palustris	0.01	0.01			Pseudomonas sp. NBRC 111129	0
Pseudomonas sp. Ag1	0					Bacillus shackletonii	0.01	0.01			Sphingobium sp. Ndbn-10	0
Pseudomonas sp. UW4	0					Bacillus kribbensis	0.01	0.01			Rhizobium sp. MH17	0
Mesotoga infera	0					Acinetobacter sp. Ver3	0.01	0.01			Bacillus sp. MUM13	0
Bacteroides sp. CAG:144	0					Bacillus sp. ES3	0.01	0.01			Phaeobacter sp. CECT 7735	0
Clostridium sp. CAG:306	0					Bacillus mesonae	0.01	0.01			Sphingomonadales bacterium BRH_c42	0
Prevotella sp. CAG:485	0					Candidatus Magnetomorum sp. HK-1	0.01	0.01			Methylobacterium sp. Leaf99	0
Firmicutes bacterium CAG:145	0					Planococcus sp. PAMC 21323	0.01	0.01			Arthrobacter sp. Soil736	0
Pyrodictium delaneyi	0					Bacillus sp. Alg07	0.01	0.01			Rhodanobacter sp. Soil772	0
Frankia sp. Iso899	0					Bacillus sp. FJAT-29814	0.01	0.01			Pelomonas sp. Root1217	0
Aureispira sp. CCB-QB1	0					Actinobacteria bacterium GWC2_53_9	0.01	0.01			Altererythrobacter sp. Root672	0
Kosmotoga pacifica	0					Geobacteraceae bacterium GWC2_58_44	0.01	0.01			Novosphingobium sp. FSW06-99	0
Spirosoma radiotolerans	0					Desulfuromonadales bacterium C00003093	0.01	0.01			Arthrobacter sp. ov118	0
Acidobacterium sp. PMMR2	0					Desulfuromonadales bacterium C00003096	0.01	0.01			Betaproteobacteria bacterium RBG_16_56_24	0
Caldicellulosiruptor sp. Rt8.B8	0					Paenibacillus polymyxa	0.01	0.01			Burkholderiales bacterium RIFCSPHIGHO2_12_FULL_61_11	0
Mesoaciditoga lauensis	0					Bacillus azotoformans	0.01	0.01			Burkholderiales bacterium RIFCSPHIGHO2_12_FULL_69_20	0
actinobacterium acAcidi	0					Paenibacillus odorifer	0.01	0.01			Burkholderiales bacterium RIFCSPLOWO2_12_FULL_65_40	0
Desulfotomaculum sp. BICA1-6	0					Acinetobacter bouvetii	0.01	0.01			Gammaproteobacteria bacterium RIFCSPHIGHO2_12_FULL_63_22	0
Sphingobacteriaceae bacterium DW12	0					Bacillus vietnamensis	0.01	0.01			Ignavibacteria bacterium GWC2_35_8	0
Rufibacter roseus	0					Paenisporosarcina quisquiliarum	0.01	0.01			Rhodocyclales bacterium GWA2_65_19	0
Candidatus Gottesmanbacteria bacterium GW2011_GWA2_43_14	0					Azonexus hydrophilus	0.01	0.01			Chryseobacterium sp. G972	0
Parcubacteria group bacterium GW2011_GWF2_38_76	0					Desulfurivibrio alkaliphilus	0.01	0.01			Halomonas sp. ALS9	0
Paenibacillus sp. GM2	0					Pseudomonas chlororaphis	0.01	0.01			Brevundimonas sp. GW460-12-10-14-LB2	0
Pseudomonas sp. ES3-33	0					Bacillus sp. EB01	0.01	0.01			Agrobacterium sp. RAC06	0
Actinobacteria bacterium IMCC26256	0					Paucisalibacillus sp. EB02	0.01	0.01			Roseateles sp. YR242	0
bacterium SCN 62-11	0					Bacillus campisalis	0.01	0.01			Nitrosospira sp. Nsp14	0
bacterium 336/3	0					Bacillus caseinilyticus	0.01	0.01			Alishewanella sp. HH-ZS	0
Candidatus Bacteroides periocalifornicus	0					Acinetobacter genomosp. 33YU	0.01	0.01			Rhizobium sp. MIMKMPQ-3-27	0
Gemmatimonas sp. SG8_38_2	0					Flexilinea flocculi	0.01	0.01			Erythrobacter sp. QSSC1-22B	0
Dehalococcoidia bacterium DG_18	0					Smithella sp. SDB	0.01	0.01			Sphingomonas sp. OK281	0
Dehalococcoidia bacterium SM23_28_1	0					Bacillus sp. FJAT-25496	0.01	0.01			Thioclava sp. SK-1	0
Planctomycetes bacterium DG_58	0					Bacillus sp. FJAT-27225	0.01	0.01			Simonsiella muelleri	0
Candidatus Nitrospira nitrosa	0					Desulfobacterales bacterium CG2_30_60_27	0.01	0.01			Rhizobium tropici	0
Oscillatoriales cyanobacterium MTP1	0					Bacillus sp. Marseille-P2384	0.01	0.01			Providencia stuartii	0
Actinobacteria bacterium RBG_16_55_12	0					Fervidobacterium pennivorans	0.01	0			Thiomicrospira pelophila	0
archaeon RBG_16_50_20	0					Treponema caldarium	0.01	0			Porphyrobacter neustonensis	0
Bacteroidetes bacterium RIFCSPHIGHO2_02_FULL_44_7	0					Geobacter uraniireducens	0.01	0			Virgibacillus pantothenticus	0
Chloroflexi bacterium RBG_13_48_17	0					Acidobacteriaceae bacterium KBS 96	0.01	0			[Clostridium] sticklandii	0
Chloroflexi bacterium RBG_13_51_18	0					Thermorudis peleae	0.01	0			Rhodoferax fermentans	0
Chloroflexi bacterium RBG_13_56_8b	0					Anaerolineae bacterium 49_20	0.01	0			Rubrivivax gelatinosus	0
Chloroflexi bacterium RBG_19FT_COMBO_47_15	0					candidate division KD3-62 bacterium DG_56	0.01	0			Methylobacterium mesophilicum	0
Deltaproteobacteria bacterium GWA2_45_12	0					Lentisphaerae bacterium RIFOXYA12_64_32	0.01	0			Erythrobacter litoralis	0
Desulfovibrionales bacterium GWA2_65_9	0					Ignavibacteria bacterium 13_1_40CM_2_61_4	0.01	0			Pseudoalteromonas denitrificans	0
Elusimicrobia bacterium GWF2_62_30	0					bacterium A7P-90m	0.01	0			Legionella londiniensis	0
Geobacteraceae bacterium GWC2_48_7	0					Desulfotomaculum nigrificans	0.01	0			Reticulomyxa filosa	0
Candidatus Gottesmanbacteria bacterium RIFCSPHIGHO2_01_FULL_39_10	0					Aminiphilus circumscriptus	0.01	0			Hyphomicrobium zavarzinii	0
Candidatus Liptonbacteria bacterium RIFCSPLOWO2_01_FULL_45_15	0					Methanosaeta harundinacea	0.01	0			Hyphomicrobium denitrificans	0
Candidatus Liptonbacteria bacterium RIFCSPLOWO2_01_FULL_52_25	0					Peptococcaceae bacterium CEB3	0.01	0			Pseudomonas citronellolis	0
Omnitrophica WOR_2 bacterium RIFCSPLOWO2_01_FULL_41_12	0					bacterium L21-Fru-AB	0.01	0			Xanthomonas arboricola	0
Candidatus Roizmanbacteria bacterium RIFCSPHIGHO2_01_FULL_35_10	0					Dethiosulfatarculus sandiegensis	0.01	0			Rhizobium giardinii	0
Candidatus Roizmanbacteria bacterium RIFCSPHIGHO2_12_FULL_33_9	0					Bacteroidales bacterium 6E	0.01	0			Sphingomonas echinoides	0
Candidatus Roizmanbacteria bacterium RIFCSPLOWO2_01_FULL_37_12	0					Elusimicrobia bacterium RIFOXYA2_FULL_39_19	0.01	0			Moraxella equi	0
Candidatus Vogelbacteria bacterium RIFOXYD1_FULL_44_32	0					Lentisphaerae bacterium GWF2_57_35	0.01	0			Thiomicrospira chilensis	0
Acidobacteria bacterium 13_1_40CM_4_58_4	0					Nitrospirae bacterium GWC2_56_14	0.01	0			Oceanospirillum multiglobuliferum	0
Acidobacteria bacterium 13_1_40CM_65_14	0					Syntrophaceae bacterium CG2_30_49_12	0.01	0			Mitsuaria chitosanitabida	0
Thermoplasmatales archaeon SM1-50	0					Desulfococcus multivorans	0.01	0			Sulfurospirillum multivorans	0
Thermoplasmatales archaeon SG8-52-3	0					Rhodothermus marinus	0.01	0			Dickeya paradisiaca	0
Euryarchaeota archaeon SG8-5	0					Thermacetogenium phaeum	0.01	0			Paraburkholderia sartisoli	0
Candidatus Gottesmanbacteria bacterium CG1_02_37_22	0					Desulfotomaculum alkaliphilum	0.01	0			Natronohydrobacter thiooxidans	0
Ktedonobacter sp. 13_2_20CM_53_11	0					Chthoniobacter flavus	0.01	0			Sphingomonas koreensis	0
Ktedonobacter sp. 13_2_20CM_2_54_8	0					Candidatus Jettenia caeni	0.01	0			Cupriavidus oxalaticus	0
Oscillatoriales cyanobacterium CG2_30_44_21	0					Prolixibacter bellariivorans	0.01	0			Chryseobacterium joostei	0
Candidatus Woesearchaeota archaeon CG1_02_33_12	0					Rubripirellula obstinata	0.01	0			Pseudoalteromonas ruthenica	0
Zetaproteobacteria bacterium CG1_02_49_23	0					Candidatus Desulfamplus magnetomortis	0.01	0			Algicola sagamiensis	0
Achromobacter sp. 2789STDY5608621	0					Candidatus Magnetobacterium casensis	0.01	0			Giesbergeria anulus	0
Flavihumibacter sp. CACIAM 22H1	0					Peptococcaceae bacterium BICA1-7	0.01	0			Paracoccus zeaxanthinifaciens	0
Candidatus Wallbacteria bacterium GWC2_49_35	0					Peptococcaceae bacterium BRH_c4b	0.01	0			Paenibacillus graminis	0
Candidatus Coatesbacteria bacterium RBG_13_66_14	0					Armatimonadetes bacterium CSP1-3	0.01	0			Alkanindiges illinoisensis	0
Candidatus Firestonebacteria bacterium RIFOXYA2_FULL_40_8	0					Phycisphaerae bacterium SM23_33	0.01	0			Sandarakinorhabdus limnophila	0
Candidatus Glassbacteria bacterium GWA2_58_10	0					Chloroflexi bacterium RBG_16_72_14	0.01	0			Bacillus galactosidilyticus	0
Parabacteroides sp. YL27	0					Chloroflexi bacterium RBG_19FT_COMBO_50_10	0.01	0			Clostridium chromiireducens	0
Planctopirus sp. JC280	0					Phycisphaerae bacterium SM-Chi-D1	0.01	0			Halobacillus dabanensis	0
Pseudomonas sp. 52 E 6	0					Thermonema rossianum	0.01	0			Hydrocarboniphaga effusa	0
Pseudomonas sp. 58 R 12	0					Pseudomonas gingeri	0.01	0			Acidomyces richmondensis	0
Mucilaginibacter sp. OK098	0					Thermodesulfobacterium hydrogeniphilum	0.01	0			Solimonas variicoloris	0
Verrucomicrobiaceae bacterium GAS474	0					Mahella australiensis	0.01	0			Thioclava pacifica	0
Bacteroidia bacterium 44-10	0					Candidatus Thiomargarita nelsonii	0.01	0			Kordiimonas gwangyangensis	0
Sphingobacteriales bacterium 44-61	0					Clostridia bacterium 41_269	0.01	0			Sphingopyxis sp. 113P3	0
Bacteroidetes bacterium 43-93	0					Gemmatimonas sp. SM23_52	0.01	0			Chryseobacterium vrystaatense	0
Herpetosiphon aurantiacus	0					Chloroflexi bacterium GWC2_73_18	0.01	0			Chryseobacterium soldanellicola	0
Cyclobacterium marinum	0					Chloroflexi bacterium RBG_13_53_26	0.01	0			Sphingomonas sp. BHC-A	0
Treponema denticola	0					Deltaproteobacteria bacterium RBG_16_64_85	0.01	0			Pseudoalteromonas byunsanensis	0
Zymomonas mobilis	0					Lentisphaerae bacterium GWF2_49_21	0.01	0			Psychrobacter arcticus	0
Shigella sonnei	0					candidate division Zixibacteria bacterium RBG_16_53_22	0.01	0			Thalassobius mediterraneus	0
Butyrivibrio fibrisolvens	0					Acidobacteria bacterium 13_2_20CM_58_27	0.01	0			Paucisalibacillus globulus	0
Fusobacterium mortiferum	0					Desulfobulbus elongatus	0.01	0			Altererythrobacter epoxidivorans	0
Desulfomicrobium baculatum	0					Pseudomonas veronii	0.01	0			Comamonas thiooxydans	0
Beggiatoa alba	0					Desulfosarcina cetonica	0.01	0			Sulfurospirillum cavolei	0
Thiocapsa roseopersicina	0					Acidihalobacter prosperus	0.01	0			Loktanella atrilutea	0
Leptolyngbya boryana	0					Geoalkalibacter ferrihydriticus	0.01	0			Thiomicrospira halophila	0
Prochlorothrix hollandica	0					Rhodopirellula sp. SWK7	0.01	0			Bacteroides propionicifaciens	0
Paenibacillus larvae	0					Sunxiuqinia dokdonensis	0.01	0			Paludibacterium yongneupense	0
Cellulomonas fimi	0					Thermotoga profunda	0.01	0			Flavobacterium terrigena	0
Propionibacterium acidipropionici	0					Bacteroidetes bacterium OLB10	0.01	0			Burkholderia sp. TNe-862	0
Methanoculleus thermophilus	0					Candidatus Dadabacteria bacterium CSP1-2	0.01	0			Marinobacterium rhizophilum	0
Pyrodictium occultum	0					candidate division NC10 bacterium CSP1-5	0.01	0			Chryseobacterium luteum	0
Methanopyrus kandleri	0					Acidobacteria bacterium Mor1	0.01	0			Tropicimonas isoalkanivorans	0
Methanohalobium evestigatum	0					Bacteroidetes bacterium HLUCCA01	0.01	0			Solimonas aquatica	0
Emiliania huxleyi	0					Candidatus Bathyarchaeota archaeon B26-2	0.01	0			Rhizobium alamii	0
Auxenochlorella protothecoides	0					Nitrospinae bacterium RIFCSPLOWO2_01_FULL_39_10	0.01	0			Erythrobacter sp. AP23	0
Carnobacterium alterfunditum	0					Planctomycetes bacterium RBG_13_46_10	0.01	0			Acinetobacter sp. NIPH 817	0
Geotoga petraea	0					Planctomycetes bacterium RBG_13_50_24	0.01	0			Limnohabitans planktonicus	0
[Clostridium] propionicum	0					Thermoplasmatales archaeon DG-70-1	0.01	0			Chryseobacterium piscicola	0
Clostridium argentinense	0					Candidatus Atribacteria bacterium CG2_30_33_13	0.01	0			Roseivivax lentus	0
Caloramator fervidus	0					Desulfovibrio africanus	0.01	0			Aestuariibacter aggregatus	0
Halanaerobium salsuginis	0					Hydrogenibacillus schlegelii	0.01	0			Burkholderia sp. CCGE1001	0
Acidobacterium capsulatum	0					Moorella glycerini	0.01	0			Tatumella morbirosei	0
[Eubacterium] nodatum	0					Chloroherpeton thalassium	0.01	0			Sphingomonas haloaromaticamans	0
Nitrococcus mobilis	0					Pseudomonas palleroniana	0.01	0			Paenibacillus sp. D9	0
Halanaerobium saccharolyticum	0					Desulfovibrio putealis	0.01	0			Burkholderia sp. JPY251	0
Metallosphaera sedula	0					Geobacter sp. OR-1	0.01	0			Stenotrophomonas panacihumi	0
Capnocytophaga haemolytica	0					Mariniphaga anaerophila	0.01	0			Chryseomicrobium imtechense	0
Pseudomonas agarici	0					Dehalococcoidia bacterium SG8_51_3	0.01	0			Paracoccus sphaerophysae	0
Desulfovibrio gracilis	0					candidate division Zixibacteria bacterium SM1_73	0.01	0			Acetoanaerobium noterae	0
Methanobrevibacter cuticularis	0					Chloroflexi bacterium RBG_19FT_COMBO_49_13	0.01	0			Ralstonia sp. PBA	0
Carboxydothermus ferrireducens	0					Deltaproteobacteria bacterium GWC2_42_11	0.01	0			Erythrobacter marinus	0
Thermococcus barophilus	0					Deltaproteobacteria bacterium RBG_13_52_11	0.01	0			Celeribacter baekdonensis	0
Halanaerobium kushneri	0					Deltaproteobacteria bacterium RBG_16_54_11	0.01	0			Desulfosporosinus sp. OT	0
Glycomyces tenuis	0					Planctomyces sp. SCGC AG-212-M04	0.01	0			Pedobacter jeongneungensis	0
Cyanobium gracile	0					Spirochaetes bacterium GWB1_59_5	0.01	0			Ensifer sp. BR816	0
Geobacter pelophilus	0					Spirochaetes bacterium RBG_16_49_21	0.01	0			Rhizobium laguerreae	0
Chrysosporum ovalisporum	0					Acidobacteria bacterium DSM 100886	0.01	0			Chromobacterium vaccinii	0
Thauera linaloolentis	0					Desulfobacterales bacterium S5133MH16	0.01	0			Rhizobium grahamii	0
Pseudomonas rhodesiae	0					Bacillus sp. OK048	0.01	0			Rhizobium sp. CCGE 510	0
Pseudomonas gessardii	0					Flexibacter ruber	0.01	0			Caulobacter sp. AP07	0
Simkania negevensis	0					Mycobacterium tuberculosis	0.01	0			Rhizobium sp. CF080	0
Streptomyces yeochonensis	0					Symbiobacterium thermophilum	0.01	0			Brevundimonas sp. 374	0
Synechococcus sp. PCC 7335	0					Desulfospira joergensenii	0.01	0			Hyphomicrobium sp. 99	0
Anaerobaculum mobile	0					Desulfovibrio magneticus	0.01	0			Sphingomonas sp. S6-262	0
Calothrix sp. PCC 7507	0					Deferribacter desulfuricans	0.01	0			Acidovorax wautersii	0
Anaerobranca gottschalkii	0					Desulfatibacillum alkenivorans	0.01	0			Bacillus sp. ZYK	0
Dolichospermum circinale	0					Candidatus Magnetoglobus multicellularis	0.01	0			uncultured Butyricicoccus sp.	0
Galerina marginata	0					Desulfonatronospira thiodismutans	0.01	0			Gallaecimonas xiamenensis	0
Batrachochytrium dendrobatidis	0					Sunxiuqinia elliptica	0.01	0			Acinetobacter nectaris	0
Geoglobus ahangari	0					Candidatus Methylomirabilis oxyfera	0.01	0			Cellulophaga sp. Hel_I_12	0
Actinomadura rubrobrunea	0					Candidatus Brocadia sinica	0.01	0			Pseudomonas sp. LAIL14HWK12:I12	0
Desulfotignum balticum	0					Alkalitalea saponilacus	0.01	0			Acidovorax sp. MR-S7	0
Cryptosporangium aurantiacum	0					Desulfovibrio sp. X2	0.01	0			Asticcacaulis sp. AC466	0
Megamonas hypermegale	0					Pseudomonas sp. GM49	0.01	0			Pseudomonas guariconensis	0
uncultured soil bacterium	0					Aliifodinibius roseus	0.01	0			Devosia epidermidihirudinis	0
uncultured Eubacterium sp.	0					Rhodopirellula sallentina	0.01	0			Novosphingobium sp. B-7	0
Paenibacillus stellifer	0					Alistipes sp. ZOR0009	0.01	0			Chryseobacterium takakiae	0
Ancylobacter rudongensis	0					Phaeodactylibacter xiamenensis	0.01	0			Chryseobacterium polytrichastri	0
Fluviicola taffensis	0					Dehalococcoidia bacterium SM23_28_2	0.01	0			Alteromonadaceae bacterium Bs12	0
Pseudozobellia thermophila	0					Planctomycetes bacterium DG_20	0.01	0			Acinetobacter sp. 1179249	0
Longispora albida	0					candidate division Zixibacteria bacterium SM23_73_2	0.01	0			Thioclava atlantica	0
Actinomyces nasicola	0					bacterium SM23_31	0.01	0			Rufibacter sp. DG31D	0
Methanotorris formicicus	0					candidate division WOR_3 bacterium SM23_42	0.01	0			Aliihoeflea sp. 2WW	0
Enhygromyxa salina	0					Latescibacteria bacterium DG_63	0.01	0			Pseudomonas salegens	0
Desulfitobacterium dichloroeliminans	0					delta proteobacterium MLS_D	0.01	0			Planktotalea sp. IMCC9565	0
Thermus sp. R	0					Acidobacteria bacterium RIFCSPLOWO2_12_FULL_67_14b	0.01	0			Bradyrhizobium sp. BR 10245	0
Parvibaculum lavamentivorans	0					Actinobacteria bacterium RBG_19FT_COMBO_70_19	0.01	0			Chryseobacterium sp. YR561	0
Algoriphagus locisalis	0					Armatimonadetes bacterium RBG_16_67_12	0.01	0			Rhizobium sp. CF097	0
Deinococcus maricopensis	0					Chloroflexi bacterium RBG_16_60_22	0.01	0			Rhizobium sp. OK665	0
Candidatus Caldiarchaeum subterraneum	0					Lentisphaerae bacterium GWF2_44_16	0.01	0			Methylobacterium sp. UNC378MF	0
Clostridium lundense	0					Lentisphaerae bacterium GWF2_52_8	0.01	0			Siccibacter colletis	0
Beggiatoa leptomitiformis	0					Nitrospirae bacterium RBG_16_64_22	0.01	0			Rachicladosporium antarcticum	0
Synechococcus sp. JA-3-3Ab	0					Planctomycetes bacterium GWF2_50_10	0.01	0			Rhizobium sp. R1-200B4	0
Ignisphaera aggregans	0					Spirochaetes bacterium RBG_13_51_14	0.01	0			Shewanella mangrovi	0
Vulcanibacillus modesticaldus	0					Spirochaetes bacterium RBG_13_68_11	0.01	0			Idiomarina atlantica	0
Lactonifactor longoviformis	0					Spirochaetes bacterium RBG_16_67_19	0.01	0			alpha proteobacterium AAP38	0
Pseudonocardia oroxyli	0					candidate division WOR-3 bacterium RBG_13_43_14	0.01	0			Rhodopseudomonas sp. AAP120	0
Aciduliprofundum boonei	0					Chloroflexi bacterium 13_1_40CM_4_68_4	0.01	0			Vogesella sp. EB	0
Natronincola ferrireducens	0					Candidatus Desantisbacteria bacterium CG2_30_40_21	0.01	0			Janthinobacterium sp. HH106	0
Salinicoccus albus	0					Chondromyces crocatus	0.01	0			Sedimenticola thiotaurini	0
Methanolobus psychrophilus	0					Pseudomonas syringae	0.01	0			Bacillus sp. FJAT-21352	0
Elusimicrobium minutum	0					Syntrophomonas wolfei	0.01	0			Novosphingobium sp. P6W	0
Alkaliphilus peptidifermentans	0					Acetonema longum	0.01	0			Chryseobacterium limigenitum	0
Spirosoma spitsbergense	0					Halothermothrix orenii	0.01	0			Gammaproteobacteria bacterium BRH_c0	0
Salegentibacter salarius	0					Geobacter sulfurreducens	0.01	0			Pseudomonas sp. ABFPK	0
Robiginitomaculum antarcticum	0					Heliobacterium modesticaldum	0.01	0			Roseovarius atlanticus	0
Knoellia aerolata	0					Thauera chlorobenzoica	0.01	0			Bacillus paralicheniformis	0
Caldanaerovirga acetigignens	0					Marinithermus hydrothermalis	0.01	0			Bacillus shacheensis	0
Nostoc sp. KVJ20	0					Syntrophomonas zehnderi	0.01	0			Rhizobiales bacterium HL-109	0
Kribbella catacumbae	0					Pelobacter seleniigenes	0.01	0			Rubrivivax sp. SCN 71-131	0
Candidatus Nitrososphaera gargensis	0					Candidatus Cloacimonas acidaminovorans	0.01	0			Thiomonas sp. SCN 64-16	0
Salisaeta longa	0					Geoalkalibacter subterraneus	0.01	0			Pseudomonas sp. NBRC 111144	0
Sinosporangium album	0					Desulfonatronum thioautotrophicum	0.01	0			Rhodobacteraceae bacterium HL-91	0
Chelonobacter oris	0					Chloroflexus sp. Y-396-1	0.01	0			Novosphingobium sp. ST904	0
Azospirillum thiophilum	0					Caloramator quimbayensis	0.01	0			Methylibium sp. NZG	0
Butyricimonas virosa	0					Labilithrix luteola	0.01	0			Massilia sp. WG5	0
Niastella populi	0					Desulfonauticus sp. 38_4375	0.01	0			Erythrobacter sp. YT30	0
Jiangella alba	0					Desulfotomaculum sp. 46_80	0.01	0			Methylobacterium sp. Leaf117	0
Micromonospora rhizosphaerae	0					Deltaproteobacteria bacterium SG8_13	0.01	0			Methylobacterium sp. Leaf125	0
Luteipulveratus mongoliensis	0					Planctomycetes bacterium DG_23	0.01	0			Acinetobacter sp. Leaf130	0
Nitritalea halalkaliphila	0					candidate division WOR_3 bacterium SM23_60	0.01	0			Sphingomonas sp. Leaf343	0
Bacteroidetes oral taxon 274	0					Desulfitibacter sp. BRH_c19	0.01	0			Bradyrhizobium sp. Leaf396	0
Dyadobacter soli	0					Acidobacteria bacterium RIFCSPLOWO2_02_FULL_65_29	0.01	0			Rhizobium sp. Leaf453	0
Pseudomonas sp. In5	0					Acidobacteria bacterium RIFCSPLOWO2_12_FULL_54_10	0.01	0			Paenibacillus sp. Soil522	0
Porphyromonas sp. oral taxon 278	0					Armatimonadetes bacterium RBG_19FT_COMBO_69_19	0.01	0			Massilia sp. Root1485	0
alpha proteobacterium HIMB59	0					Bacteroidetes bacterium GWF2_41_31	0.01	0			Rhizobacter sp. Root404	0
Methylophaga frappieri	0					Deltaproteobacteria bacterium RBG_13_49_15	0.01	0			Rhizobium sp. Root483D2	0
Deinococcus reticulitermitis	0					Deltaproteobacteria bacterium RBG_19FT_COMBO_46_12	0.01	0			Rhizobium sp. Root708	0
Thermincola potens	0					Lentisphaerae bacterium GWF2_45_14	0.01	0			Pseudoruegeria sp. SF-16	0
Rubrobacter aplysinae	0					Nitrospirae bacterium GWC2_57_13	0.01	0			Flavobacteriaceae bacterium CRH	0
Flammeovirga pacifica	0					Planctomycetes bacterium GWC2_45_44	0.01	0			Janthinobacterium sp. Ant5-2-1	0
Granulicella mallensis	0					Planctomycetes bacterium GWF2_42_9	0.01	0			Arthrobacter sp. ok362	0
Aquimarina agarivorans	0					Acidobacteria bacterium 13_1_20CM_3_53_8	0.01	0			Arthrobacter sp. ov407	0
Pseudomonas formosensis	0					Bacteroidetes bacterium CG2_30_33_31	0.01	0			Novosphingobium sp. CCH12-A3	0
Thiolapillus brandeum	0					Deltaproteobacteria bacterium CG2_30_66_27	0.01	0			Caulobacter sp. CCH9-E1	0
Limimonas halophila	0					Candidatus Marinimicrobia bacterium CG1_02_48_14	0.01	0			Caulobacter sp. CCH5-E12	0
Ancylobacter sp. FA202	0					Candidatus Schekmanbacteria bacterium RBG_13_48_7	0.01	0			Rhodobacter sp. CCB-MM2	0
Sphaerochaeta globosa	0					Nannocystis exedens	0.01	0			Bacteroidetes bacterium RBG_13_44_24	0
Calothrix sp. HK-06	0					Leptonema illini	0.01	0			Bdellovibrionales bacterium GWA2_49_15	0
Tritrichomonas foetus	0					Saccharicrinis fermentans	0.01	0			Collimonas sp. OK242	0
Persephonella sp. IF05-L8	0					Pelodictyon luteolum	0.01	0			Rhodobacteraceae bacterium GWF1_65_7	0
Fischerella sp. PCC 9605	0					Clostridium botulinum	0.01	0			Rhodoferax sp. RIFCSPLOWO2_12_FULL_60_11	0
Thermoplasmatales archaeon SCGC AB-539-N05	0					Coprothermobacter proteolyticus	0.01	0			Comamonadaceae bacterium CG2_30_59_20	0
Lachnospiraceae bacterium COE1	0					Pseudobacteroides cellulosolvens	0.01	0			Helicobacteraceae bacterium CG1_02_36_14	0
Alistipes sp. CAG:831	0					Thermosyntropha lipolytica	0.01	0			Achromobacter sp. ATCC31444	0
Bacteroides sp. CAG:770	0					Dehalococcoides mccartyi	0.01	0			Acidovorax sp. GW101-3H11	0
Prevotella sp. CAG:617	0					Desulfotomaculum putei	0.01	0			Erythrobacter sp. HI0063	0
Ruminococcus sp. CAG:382	0					Pseudothermotoga thermarum	0.01	0			Sphingomonas sp. W16RD	0
Firmicutes bacterium CAG:94	0					Nitrosococcus halophilus	0.01	0			Methylobacillus sp. MM2	0
Alloactinosynnema iranicum	0					Thermaerobacter subterraneus	0.01	0			Sulfitobacter sp. EhC04	0
Pseudomonas sp. C9	0					Desulfococcus oleovorans	0.01	0			Rhodobacteraceae bacterium EhC02	0
Selenomonas sp. oral taxon 892	0					Geopsychrobacter electrodiphilus	0.01	0			Perlucidibaca sp. BK30	0
Thermogutta terrifontis	0					Candidatus Scalindua brodae	0.01	0			Mesorhizobium sp. AA22	0
Salinarchaeum sp. Harcht-Bsk1	0					Tepidimonas taiwanensis	0.01	0			Candidatus Propionivibrio aalborgensis	0
Paenibacillus sp. A3	0					Terriglobus roseus	0.01	0			Psychrobacter sp. B29-1	0
Calothrix sp. 336/3	0					Sulfurihydrogenibium sp. YO3AOP1	0.01	0			Chryseobacterium sp. CBo1	0
Luminiphilus syltensis	0					Geobacter sp. M18	0.01	0			Bacillus sp. OV322	0
Intrasporangium chromatireducens	0					Desulfarculus baarsii	0.01	0			Mesorhizobium sp. YR577	0
Candidatus Endomicrobium trichonymphae	0					Syntrophaceticus schinkii	0.01	0			Colwellia sp. RA2-7	0
Methyloglobulus morosus	0					Thermovenabulum gondwanense	0.01	0			Nitrobacter sp. 62-23	0
Saccharothrix sp. NRRL B-16348	0					Marinifilum fragile	0.01	0			Rhizobiales bacterium 64-17	0
Geosporobacter ferrireducens	0					Desulfonatronovibrio magnus	0.01	0			Rhizobiales bacterium 68-8	0
Marinitoga sp. 1155	0					Gemmatirosa kalamazoonesis	0.01	0			Chryseobacterium gleum	0
Methanosarcina sp. MTP4	0					Desulfosarcina sp. BuS5	0.01	0			Paracoccus denitrificans	0
Clostridium sp. KNHs205	0					Persephonella sp. KM09-Lau-8	0.01	0			Neisseria gonorrhoeae	0
Paenibacillus yonginensis	0					Geobacter daltonii	0.01	0			Kingella oralis	0
Holdemania massiliensis	0					Geovibrio sp. L21-Ace-BES	0.01	0			Bordetella bronchiseptica	0
Halomonas sp. PR-M31	0					Chryseobacterium sp. UNC8MFCol	0.01	0			Yersinia pseudotuberculosis	0
Gramella flava	0					Acidobacteriaceae bacterium URHE0068	0.01	0			Vibrio vulnificus	0
Bacteroidales bacterium KA00251	0					Crenotalea thermophila	0.01	0			Plesiomonas shigelloides	0
Aneurinibacillus soli	0					Thermosynechococcus sp. NK55a	0.01	0			Gallibacterium anatis	0
Ruminococcaceae bacterium D5	0					Haloferula sp. BvORR071	0.01	0			[Pasteurella] pneumotropica	0
Desulfosporosinus sp. Tol-M	0					Candidatus Entotheonella sp. TSY2	0.01	0			Nitrobacter hamburgensis	0
Lokiarchaeum sp. GC14_75	0					Paenibacillus sp. UNC496MF	0.01	0			Thiobacillus thioparus	0
Deinococcus sp. YIM 77859	0					bacterium mt3	0.01	0			Streptococcus sobrinus	0
Terracidiphilus gabretensis	0					Desulfuromonas soudanensis	0.01	0			Streptococcus anginosus	0
archaeon GW2011_AR3	0					Moorella sp. 60_41	0.01	0			Lactococcus lactis	0
Thermococcus sp. EP1	0					Chloroflexi bacterium CSP1-4	0.01	0			Clostridium cellulovorans	0
Hydrococcous rivularis	0					Deltaproteobacteria bacterium CSP1-8	0.01	0			Xylella fastidiosa	0
Bacteroidetes bacterium OLB11	0					Acidobacteria bacterium SCN 69-37	0.01	0			Roseobacter denitrificans	0
candidate division WS6 bacterium OLB21	0					Coxiella sp. DG_40	0.01	0			Carnobacterium maltaromaticum	0
Candidatus Daviesbacteria bacterium GW2011_GWF2_38_6	0					Syntrophobacter sp. DG_60	0.01	0			Brochothrix campestris	0
Candidatus Jorgensenbacteria bacterium GW2011_GWA2_45_13	0					candidate division Zixibacteria bacterium SM23_73_3	0.01	0			Kockovaella imperatae	0
candidate division WS6 bacterium GW2011_GWF2_39_15	0					Acinetobacter sp. BMW17	0.01	0			Puccinia striiformis	0
Synergistales bacterium 53_16	0					Acidobacteria bacterium RBG_16_70_10	0.01	0			Vibrio nigripulchritudo	0
Porphyromonadaceae bacterium H1	0					Deltaproteobacteria bacterium GWA2_54_12	0.01	0			Sphingomonas adhaesiva	0
Pseudomonas sp. NBRC 111138	0					Deltaproteobacteria bacterium RBG_16_47_11	0.01	0			Staphylococcus saprophyticus	0
Porphyromonadaceae bacterium MV12	0					Ignavibacteria bacterium GWA2_55_25	0.01	0			Microlunatus phosphovorus	0
Propionispora sp. Iso2/2	0					Ignavibacteria bacterium RIFOXYA2_FULL_37_17	0.01	0			Photorhabdus luminescens	0
Paenibacillus sp. 32O-W	0					Nitrospirae bacterium GWD2_57_9	0.01	0			Aeromonas enteropelogenes	0
Bacteroides sp. SM1_62	0					candidate division Zixibacteria bacterium RBG_16_43_9	0.01	0			Comamonas terrigena	0
Gemmatimonas sp. SG8_28	0					Candidatus Omnitrophica bacterium CG1_02_41_171	0.01	0			Sphingomonas sanguinis	0
Acidithiobacillales bacterium SG8_45	0					Myxococcales bacterium 68-20	0.01	0			Paracoccus alcaliphilus	0
Acidithiobacillales bacterium SM1_46	0					Sphingobacteriales bacterium 50-39	0.01	0			Blumeria graminis	0
Myxococcales bacterium SG8_38	0					Myxococcus fulvus	0.01	0			Acetivibrio cellulolyticus	0
candidate division TA06 bacterium SM23_40	0					Burkholderia cepacia	0.01	0			Flavobacterium hibernum	0
Candidatus Thorarchaeota archaeon SMTZ1-83	0					Desulfovibrio gigas	0.01	0			Marinovum algicola	0
Rhodocista sp. MIMtkB3	0					Bacillus fastidiosus	0.01	0			Staphylococcus lentus	0
Desulfovibrio sp. J2	0					Haliscomenobacter hydrossis	0.01	0			Pseudoalteromonas citrea	0
Desulfosporosinus sp. BRH_c37	0					Thermodesulfovibrio yellowstonii	0.01	0			Bradyrhizobium oligotrophicum	0
Bacillus sp. Leaf13	0					Desulfomicrobium escambiense	0.01	0			Nitrosomonas ureae	0
Pseudomonas sp. Leaf127	0					Pelobacter propionicus	0.01	0			Methylophaga sulfidovorans	0
Candidatus Nitrospira nitrificans	0					Gloeobacter violaceus	0.01	0			Marinobacterium georgiense	0
Vermiphilus pyriformis	0					Thermosipho melanesiensis	0.01	0			Rhizobium sullae	0
Hadesarchaea archaeon YNP_N21	0					Desulfonatronovibrio hydrogenovorans	0.01	0			Aerococcus urinaeequi	0
Rufibacter sp. CCM 8646	0					Chroococcidiopsis thermalis	0.01	0			Hyphomicrobium facile	0
Methanolobus sp. T82-4	0					Malonomonas rubra	0.01	0			Bosea thiooxidans	0
Acidobacteria bacterium RIFCSPLOWO2_02_FULL_60_20	0					Flexithrix dorotheae	0.01	0			Xanthomonas axonopodis	0
Alphaproteobacteria bacterium RIFOXYD12_FULL_60_8	0					Methylocaldum szegediense	0.01	0			Paenibacillus glucanolyticus	0
Alicyclobacillus sp. RIFOXYA1_FULL_53_8	0					Treponema primitia	0.01	0			Burkholderia vietnamiensis	0
Bacteroidetes bacterium RIFCSPLOWO2_12_FULL_37_12	0					Desulfovibrio inopinatus	0.01	0			Dothistroma septosporum	0
Candidatus Bathyarchaeota archaeon RBG_13_38_9	0					Desulforegula conservatrix	0.01	0			Marinospirillum minutulum	0
Candidatus Beckwithbacteria bacterium RBG_13_42_9	0					Sporocytophaga myxococcoides	0.01	0			Oceanospirillum maris	0
Chloroflexi bacterium RBG_13_60_9	0					Moorella mulderi	0.01	0			Hydrogenophaga taeniospiralis	0
Chloroflexi bacterium RBG_19FT_COMBO_48_23	0					Tepidanaerobacter syntrophicus	0.01	0			Macrococcus caseolyticus	0
Deltaproteobacteria bacterium RIFOXYB2_FULL_66_7	0					Emticicia oligotrophica	0.01	0			Mesorhizobium amorphae	0
Deltaproteobacteria bacterium RIFOXYC2_FULL_48_10	0					Desulfotomaculum arcticum	0.01	0			Photobacterium profundum	0
Elusimicrobia bacterium RIFCSPHIGHO2_02_FULL_57_9	0					Thiohalorhabdus denitrificans	0.01	0			Paraburkholderia caribensis	0
Elusimicrobia bacterium RIFOXYA2_FULL_58_8	0					Geofilum rubicundum	0.01	0			Balneatrix alpica	0
Gammaproteobacteria bacterium RIFCSPHIGHO2_12_FULL_36_30	0					Caloramator australicus	0.01	0			Acidovorax cattleyae	0
Geobacteraceae bacterium GWF2_54_21	0					Ohtaekwangia koreensis	0.01	0			Curvibacter delicatus	0
Candidatus Gottesmanbacteria bacterium RIFCSPHIGHO2_02_FULL_40_13	0					Reichenbachiella faecimaris	0.01	0			Cupriavidus gilardii	0
Candidatus Gottesmanbacteria bacterium RIFCSPLOWO2_01_FULL_39_12b	0					Methanobacterium paludis	0.01	0			Propionivibrio dicarboxylicus	0
Candidatus Gottesmanbacteria bacterium RIFOXYB1_FULL_47_11	0					Fulvivirga imtechensis	0.01	0			Thauera sp. MZ1T	0
Ignavibacteria bacterium GWA2_35_9	0					Minicystis rosea	0.01	0			Sphaerulina musiva	0
Candidatus Liptonbacteria bacterium RIFCSPHIGHO2_01_FULL_57_28	0					Catalinimonas alkaloidigena	0.01	0			Curvibacter lanceolatus	0
bacterium SCGC AG-212-C10	0					Pedobacter glucosidilyticus	0.01	0			Thiomicrospira sp. Milos-T1	0
Verrucomicrobiaceae bacterium SCGC AG-212-N21	0					Leptolyngbya sp. PCC 6406	0.01	0			Thiomicrospira sp. Milos-T2	0
Candidatus Melainabacteria bacterium RIFCSPHIGHO2_02_FULL_34_12	0					Thermoactinomyces daqus	0.01	0			Rhodopseudomonas sp. B29	0
Candidatus Moranbacteria bacterium RBG_13_45_13	0					Spirochaeta sp. JC202	0.01	0			Ralstonia mannitolilytica	0
candidate division NC10 bacterium RIFCSPLOWO2_12_FULL_66_18	0					Clostridiales bacterium DRI-13	0.01	0			Methylocystis sp. LW5	0
Nitrospirae bacterium GWF2_44_13	0					Acidobacteria bacterium OLB17	0.01	0			Methylosinus sp. LW3	0
Omnitrophica bacterium GWA2_50_21	0					Gemmatimonadetes bacterium SCN 70-22	0.01	0			Sinorhizobium medicae	0
Omnitrophica WOR_2 bacterium RIFCSPHIGHO2_02_FULL_50_17	0					Bacteroidetes bacterium UKL13-3	0.01	0			Bradyrhizobium sp. Tv2a-2	0
Planctomycetes bacterium RBG_16_41_13	0					Thiotrichales bacterium SG8_50	0.01	0			Halomonas hydrothermalis	0
Planctomycetes bacterium RBG_16_43_13	0					candidate division Zixibacteria bacterium DG_27	0.01	0			Pseudarthrobacter sulfonivorans	0
Planctomycetes bacterium RIFCSPHIGHO2_02_FULL_40_12	0					Omnitrophica WOR_2 bacterium SM23_72	0.01	0			Desulfomicrobium orale	0
Planctomycetes bacterium RIFCSPHIGHO2_02_FULL_52_58	0					Candidatus Nitrospira inopinata	0.01	0			Thalassomonas viridans	0
Candidatus Portnoybacteria bacterium RBG_13_40_8	0					Gracilibacter sp. BRH_c7a	0.01	0			Facklamia ignava	0
Rhodospirillales bacterium RIFCSPLOWO2_12_FULL_67_15	0					Bacillus sp. FJAT-27215	0.01	0			Paracoccus yeei	0
Candidatus Roizmanbacteria bacterium RIFCSPHIGHO2_02_FULL_39_9	0					Candidatus Atribacteria bacterium RBG_19FT_COMBO_35_14	0.01	0			Carnobacterium inhibens	0
Candidatus Roizmanbacteria bacterium RIFCSPLOWO2_01_FULL_40_13	0					Candidatus Bathyarchaeota archaeon RBG_13_52_12	0.01	0			Oceanicaulis alexandrii	0
Candidatus Roizmanbacteria bacterium RIFCSPLOWO2_01_FULL_41_22	0					Betaproteobacteria bacterium RIFCSPLOWO2_12_FULL_65_14	0.01	0			Nitrosomonas sp. AL212	0
Candidatus Rokubacteria bacterium GWC2_70_16	0					Chloroflexi bacterium RBG_13_54_9	0.01	0			Aliiroseovarius crassostreae	0
Candidatus Woykebacteria bacterium RBG_13_40_15	0					Chloroflexi bacterium RBG_16_57_8	0.01	0			Paraburkholderia sacchari	0
candidate division Zixibacteria bacterium RBG_16_48_11	0					Deltaproteobacteria bacterium RBG_13_47_9	0.01	0			Agrobacterium larrymoorei	0
Lewinella sp. 4G2	0					Deltaproteobacteria bacterium RBG_13_52_11b	0.01	0			Microtetraspora malaysiensis	0
Acidobacteria bacterium 13_1_40CM_2_68_10	0					Deltaproteobacteria bacterium RIFOXYA12_FULL_61_11	0.01	0			Pseudoalteromonas phenolica	0
Acidobacteria bacterium 13_2_20CM_57_17	0					Elusimicrobia bacterium RIFOXYD2_FULL_34_15	0.01	0			Salinispora arenicola	0
Gammaproteobacteria bacterium 13_2_20CM_66_19	0					Methylothermaceae bacteria B42	0.01	0			Methylocystis rosea	0
Candidatus Omnitrophica bacterium CG1_02_43_210	0					Thermoplasmatales archaeon DG-70	0.01	0			Pseudoalteromonas prydzensis	0
Parcubacteria group bacterium CG1_02_37_13	0					Candidatus Hydrogenedentes bacterium CG1_02_42_14	0.01	0			Oceanobacillus iheyensis	0
Parcubacteria group bacterium CG1_02_42_13	0					Desulfobacterales bacterium PC51MH44	0.01	0			Jannaschia helgolandensis	0
Parcubacteria group bacterium CG2_30_36_18	0					Sphingobacterium thalpophilum	0.01	0			Bradyrhizobium sp. Ai1a-2	0
Candidatus Rokubacteria bacterium 13_2_20CM_69_15_2	0					Methylococcus capsulatus	0.01	0			Roseomonas rosea	0
Verrucomicrobia bacterium CG1_02_43_26	0					Desulfuromonas acetoxidans	0.01	0			Flavobacterium gelidilacus	0
Zetaproteobacteria bacterium CG2_30_46_52	0					Bacillus subtilis	0.01	0			Lyngbya confervoides	0
Gammaproteobacteria bacterium TR3.2	0					Thermoleophilum album	0.01	0			Nostoc calcicola	0
Christensenella sp. Marseille-P2437	0					Clostridium magnum	0.01	0			Flavobacterium micromati	0
Candidatus Delongbacteria bacterium GWF2_40_14	0					Oxobacter pfennigii	0.01	0			Curvibacter gracilis	0
Candidatus Margulisbacteria bacterium GWF2_35_9	0					Desulfofustis glycolicus	0.01	0			Acidovorax sp. JS42	0
Fibrella sp. ES10-3-2-2	0					Desulfotomaculum aeronauticum	0.01	0			Ectothiorhodosinus mongolicus	0
Pseudomonas sp. 31 R 17	0					Pseudothermotoga hypogea	0.01	0			Erythrobacter sp. NAP1	0
Pseudomonas sp. 35 E 8	0					Haliangium ochraceum	0.01	0			Staphylococcus equorum	0
Candidatus Altiarchaeales archaeon WOR_SM1_86-2	0					Desulforhopalus singaporensis	0.01	0			Cupriavidus pinatubonensis	0
Trichormus sp. NMC-1	0					Opitutus terrae	0.01	0			Pleomorphomonas oryzae	0
Methanobacterium sp. A39	0					Selenihalanaerobacter shriftii	0.01	0			Porphyrobacter donghaensis	0
Terasakiella sp. PR1	0					Salinibacter ruber	0.01	0			Nitrincola lacisaponensis	0
Ruminococcus sp. Marseille-P2976	0					Desulfobulbus mediterraneus	0.01	0			Xenorhabdus innexi	0
Pseudoflavonifractor sp. Marseille-P3106	0					Desulfovibrio aespoeensis	0.01	0			Arthrobacter sp. FB24	0
Rikenella sp. Marseille-P3215	0					Planifilum fulgidum	0.01	0			Jannaschia sp. CCS1	0
Olsenella sp. Marseille-P3197	0					Thermomonas hydrothermalis	0.01	0			Bacillus altitudinis	0
Propionimicrobium sp. Marseille-P3275	0					Bacillus vireti	0.01	0			Rhizobium lusitanum	0
Candidatus Altiarchaeales archaeon IMC4	0					Thermovibrio ammonificans	0.01	0			Pseudoalteromonas spongiae	0
Paenibacillaceae bacterium GAS479	0					Thermosinus carboxydivorans	0.01	0			Marinococcus halotolerans	0
Alphaproteobacteria bacterium 41-28	0					Lutispora thermophila	0.01	0			Endozoicomonas elysicola	0
Spirosoma linguale	0					Desulfovibrio alkalitolerans	0.01	0			Pseudooceanicola batsensis	0
Spirochaeta bajacaliforniensis	0					Sulfurihydrogenibium yellowstonense	0.01	0			Sulfitobacter sp. NAS-14.1	0
Treponema phagedenis	0					Pontibacter actiniarum	0.01	0			Rubrivivax benzoatilyticus	0
Magnetospirillum magnetotacticum	0					Desulfovermiculus halophilus	0.01	0			Shimia marina	0
Campylobacter showae	0					Cyanothece sp. PCC 7425	0.01	0			Psychroserpens mesophilus	0
Thermus caldophilus	0					Syntrophomonas palmitatica	0.01	0			Colwellia polaris	0
Acetobacter aceti	0					Ochrobactrum cytisi	0.01	0			Paraglaciecola psychrophila	0
Fusobacterium perfoetens	0					Flavisolibacter ginsengisoli	0.01	0			Porphyrobacter dokdonensis	0
Desulfovibrio desulfuricans	0					Dasania marina	0.01	0			Sphingomonas azotifigens	0
Desulfovibrio piger	0					Alicyclobacillus ferrooxydans	0.01	0			Psychrobacter cryohalolentis	0
Rhodovibrio salinarum	0					Thermotalea metallivorans	0.01	0			Carnobacterium sp. AT7	0
Chlorobium limicola	0					Candidatus Koribacter versatilis	0.01	0			Paracoccus tibetensis	0
Nitrosococcus oceani	0					Chryseolinea serpens	0.01	0			Pseudodonghicola xiamenensis	0
Streptococcus mutans	0					Tepidimonas fonticaldi	0.01	0			methanotrophic endosymbiont of Bathymodiolus azoricus (Menez Gwen)	0
Enterococcus sulfureus	0					Magnetococcus marinus	0.01	0			Herbaspirillum rhizosphaerae	0
Clostridium butyricum	0					Lunatimonas lonarensis	0.01	0			Rhizobium favelukesii	0
Clostridium cylindrosporum	0					Gemmatimonas phototrophica	0.01	0			Thalassotalea agarivorans	0
Clostridium perfringens	0					Candidatus Contendobacter odensis	0.01	0			Psychromonas ingrahamii	0
Clostridium tetani	0					Domibacillus indicus	0.01	0			Bacillus sp. CDB3	0
Ruminiclostridium thermocellum	0					Paenibacillus sp. UNC451MF	0.01	0			Flavobacterium aquidurense	0
[Clostridium] aminophilum	0					Parapedobacter indicus	0.01	0			Comamonas sp. E6	0
Lactobacillus salivarius	0					Desulfobulbus sp. Tol-SR	0.01	0			Paenibacillus zanthoxyli	0
Renibacterium salmoninarum	0					Sporosarcina sp. ZBG7A	0.01	0			Gallionella capsiferriformans	0
Oerskovia turbata	0					Desulfoplanes formicivorans	0.01	0			Chryseobacterium ureilyticum	0
Pseudonocardia thermophila	0					Desulfatitalea sp. BRH_c12	0.01	0			Gulbenkiania indica	0
Saccharomonospora viridis	0					Desulfobulbaceae bacterium BRH_c16a	0.01	0			Haloplanus natans	0
Actinoplanes utahensis	0					Sulfurifustis variabilis	0.01	0			Paracoccus halophilus	0
Streptomyces albus	0					Gemmatimonas sp. SG8_17	0.01	0			Nitratiruptor sp. SB155-2	0
Streptomyces hygroscopicus	0					candidate division TA06 bacterium DG_26	0.01	0			Pseudoruegeria aquimaris	0
Thermobifida fusca	0					Candidatus Cloacimonas sp. SDB	0.01	0			Methylobacterium sp. WSM2598	0
Mycoplasma collis	0					Clostridia bacterium BRH_c25	0.01	0			Maritimibacter alkaliphilus	0
Acholeplasma laidlawii	0					Cytophagaceae bacterium SM1	0.01	0			Paracoccus saliphilus	0
Methanococcus vannielii	0					Anaerosporomusa subterranea	0.01	0			Paraburkholderia caballeronis	0
Methanocaldococcus jannaschii	0					Acidobacteria bacterium RIFCSPLOWO2_02_FULL_59_13	0.01	0			Neptunomonas japonica	0
Thermofilum pendens	0					Actinobacteria bacterium RBG_13_63_9	0.01	0			Methylobacterium sp. 4-46	0
Desulfobacter curvatus	0					Actinobacteria bacterium RBG_16_70_17	0.01	0			Algoriphagus vanfongensis	0
Fervidobacterium islandicum	0					Bdellovibrionales bacterium GWB1_55_8	0.01	0			Pseudoxanthomonas indica	0
Giardia intestinalis	0					Chloroflexi bacterium RBG_16_50_9	0.01	0			Pseudoxanthobacter soli	0
Arthrobotrys oligospora	0					Chloroflexi bacterium RIFOXYD12_FULL_57_15	0.01	0			Idiomarina salinarum	0
Streptococcus mitis	0					Deltaproteobacteria bacterium GWA2_55_10	0.01	0			Reyranella massiliensis	0
Lachnospira multipara	0					Deltaproteobacteria bacterium RBG_16_54_18	0.01	0			Chryseobacterium aquaticum	0
Magnetovibrio blakemorei	0					Elusimicrobia bacterium GWA2_69_24	0.01	0			Chryseobacterium gregarium	0
Thermoanaerobacterium saccharolyticum	0					Elusimicrobia bacterium RIFOXYA2_FULL_40_6	0.01	0			Polaromonas jejuensis	0
Streptomyces cattleya	0					Elusimicrobia bacterium RIFOXYB2_FULL_49_7	0.01	0			Lachnoanaerobaculum saburreum	0
Thermoanaerobacter cellulolyticus	0					Nitrospirae bacterium GWC2_57_9	0.01	0			Verrucomicrobia bacterium LP2A	0
Thermoanaerobacterium xylanolyticum	0					Omnitrophica bacterium GWA2_41_15	0.01	0			Paenibacillus riograndensis	0
[Clostridium] paradoxum	0					Spirochaetes bacterium GWB1_36_13	0.01	0			Marinobacter mobilis	0
[Clostridium] thermoalcaliphilum	0					Deltaproteobacteria bacterium CG2_30_63_29	0.01	0			Jhaorihella thermophila	0
Cellulosilyticum lentocellum	0					Desulfovibrionaceae bacterium CG1_02_65_16	0.01	0			Chryseobacterium oleae	0
Hathewaya proteolytica	0					Candidatus Micrarchaeota archaeon CG1_02_49_24	0.01	0			Paeniglutamicibacter antarcticus	0
Clostridium puniceum	0					Porphyromonadaceae bacterium CG2_30_38_12	0.01	0			Flavobacterium swingsii	0
Caldicellulosiruptor bescii	0					Candidatus Eisenbacteria bacterium RBG_16_71_46	0.01	0			Enterovibrio nigricans	0
Catenuloplanes japonicus	0					Balneola sp. EhC07	0.01	0			Novosphingobium acidiphilum	0
Agromyces cerinus	0					Sphingobacteriales bacterium 40-81	0.01	0			Arcobacter marinus	0
Streptomyces griseoflavus	0					Cloacibacterium normanense	0	2.72			Gallibacterium salpingitidis	0
Desulfitobacterium dehalogenans	0					Moraxella osloensis	0	2.15			Acidovorax sp. NO-1	0
Thermocrispum municipale	0					Enhydrobacter aerosaccus	0	1.12			Stenotrophomonas chelatiphaga	0
Arthrobacter crystallopoietes	0					Janthinobacterium sp. CG23_2	0	0.88			Citromicrobium sp. JLT1363	0
Bacillus oleronius	0					Massilia sp. CF038	0	0.79			Loktanella pyoseonensis	0
Eubacterium xylanophilum	0					Rheinheimera sp. F8	0	0.56			Pseudomonas sp. CB1	0
Methanohalophilus portucalensis	0					Sulfurovum sp. AS07-7	0	0.36			Thioalkalivibrio sp. ALJ24	0
Tissierella praeacuta	0					Rheinheimera sp. SA_1	0	0.35			Pseudomonas pelagia	0
Butyrivibrio proteoclasticus	0					uncultured bacterium (gcode 4)	0	0.29			Thiomonas sp. CB2	0
Kutzneria albida	0					Thiomonas bhubaneswarensis	0	0.25			Flavobacterium chungangense	0
Cellulomonas cellasea	0					Exiguobacterium sibiricum	0	0.21			Psychrobacter piscatorii	0
Catonella morbi	0					Massilia timonae	0	0.2			Mycobacterium mantenii	0
Streptomyces megasporus	0					Brevundimonas sp. Root1279	0	0.16			Sphingomonas hankookensis	0
Nitrosomonas cryotolerans	0					Methylocapsa acidiphila	0	0.15			Prevotella scopos	0
Spirochaeta africana	0					Janthinobacterium sp. CG3	0	0.15			Alteromonas australica	0
Pseudomonas fulva	0					Acinetobacter sp. GWC1_38_13	0	0.14			Paracoccus isoporae	0
Pseudomonas resinovorans	0					Delftia lacustris	0	0.13			Acidovorax soli	0
Treponema socranskii	0					Brevundimonas diminuta	0	0.12			Slackia piriformis	0
Spirochaeta smaragdinae	0					Massilia sp. NR 4-1	0	0.12			Pseudomonas seleniipraecipitans	0
Glaciecola pallidula	0					Moraxella atlantae	0	0.11			Paenalcaligenes hominis	0
Deinococcus grandis	0					Acinetobacter beijerinckii	0	0.11			Pacificibacter marinus	0
Glycomyces harbinensis	0					Stenotrophomonas rhizophila	0	0.1			Paenibacillus pinihumi	0
Treponema medium	0					Methylocapsa palsarum	0	0.1			Agarivorans gilvus	0
Propionibacterium cyclohexanicum	0					Massilia sp. 9096	0	0.09			Arthrobacter nitrophenolicus	0
Methanocaldococcus infernus	0					Massilia sp. Root351	0	0.08			Pseudorhodobacter aquimaris	0
Lechevalieria aerocolonigenes	0					Duganella sp. CF517	0	0.08			Planktotalea frisia	0
Streptomyces flavochromogenes	0					Aquabacterium sp. NJ1	0	0.07			Devosia psychrophila	0
Deinococcus geothermalis	0					Exiguobacterium antarcticum	0	0.07			Methylocystis sp. SB2	0
Stappia stellulata	0					Rheinheimera mesophila	0	0.06			gamma proteobacterium HIMB55	0
Streptomyces seoulensis	0					Massilia sp. Root418	0	0.06			Piscicoccus intestinalis	0
Alloprevotella tannerae	0					Acinetobacter sp. NIPH 284	0	0.05			Opitutaceae bacterium TAV5	0
Caldivirga maquilingensis	0					Exiguobacterium sp. BMC-KP	0	0.05			Herbaspirillum huttiense	0
Cylindrospermopsis raciborskii	0					Methylocella silvestris	0	0.05			Sphingomonas endophytica	0
Anaeromusa acidaminophila	0					Lysobacter daejeonensis	0	0.05			Acinetobacter sp. WC-141	0
Aminobacterium colombiense	0					Janthinobacterium sp. S3-2	0	0.05			SAR116 cluster alpha proteobacterium HIMB100	0
Anaeroarcus burkinensis	0					Sphingobium sp. RAC03	0	0.05			Tropicibacter multivorans	0
Methanocaldococcus fervens	0					Candidatus Aminicenantes bacterium RBG_13_64_14	0	0.04			Rhizobacter gummiphilus	0
Myxococcus virescens	0					Methylobacterium sp. Leaf123	0	0.04			Glaciecola sp. 4H-3-7+YE-5	0
Palaeococcus ferrophilus	0					Flavobacterium suncheonense	0	0.04			Pedobacter ruber	0
Clostridium disporicum	0					Sphingopyxis macrogoltabida	0	0.04			Exiguobacterium enclense	0
[Clostridium] methylpentosum	0					Bacillus jeotgali	0	0.04			Rhizobium nepotum	0
Chlorobium ferrooxidans	0					Burkholderiales bacterium RIFCSPLOWO2_02_FULL_57_36	0	0.04			Bosea lathyri	0
Enterovibrio calviensis	0					Sphingomonadales bacterium RIFCSPLOWO2_12_FULL_63_15	0	0.04			Bradyrhizobium sp. WSM3983	0
Flavobacterium frigidarium	0					Bhargavaea cecembensis	0	0.03			Paenibacillus catalpae	0
Cytophagales bacterium B6	0					Acinetobacter soli	0	0.03			Marininema mesophilum	0
Aequorivita sublithincola	0					Lysinibacillus sinduriensis	0	0.03			Acetobacteraceae bacterium AT-5844	0
Nostoc sp. PCC 7120	0					Delftia sp. 670	0	0.03			Serinicoccus profundi	0
Streptacidiphilus albus	0					Candidatus Aminicenantes bacterium RBG_19FT_COMBO_65_30	0	0.03			Cupriavidus sp. UYPR2.512	0
Thioalkalivibrio paradoxus	0					Methylobacterium salsuginis	0	0.03			Paracoccus sp. N5	0
Kineosphaera limosa	0					Methylobacterium sp. AMS5	0	0.03			Methylopila sp. M107	0
Leptolyngbya sp. PCC 7376	0					Kurthia sp. 11kri321	0	0.03			Methylobacterium sp. 10	0
Sulfolobus tokodaii	0					Acinetobacter calcoaceticus	0	0.03			Psychrobacter sp. PAMC 21119	0
Actinoplanes derwentensis	0					Jeotgalibacillus alimentarius	0	0.03			Alcanivorax sp. NBRC 102024	0
Microcoleus vaginatus	0					Bacillus selenatarsenatis	0	0.03			Albimonas pacifica	0
Thiothrix disciformis	0					Acinetobacter nosocomialis	0	0.03			Rhizobium sp. LC145	0
Pseudomonas brenneri	0					Rhizobium sp. PDO1-076	0	0.03			Gonapodya prolifera	0
Carboxydothermus hydrogenoformans	0					Duganella sp. CF458	0	0.03			Chryseobacterium carnipullorum	0
Actinoplanes sp. SE50/110	0					Thiomonas intermedia	0	0.03			Sphaerochaeta pleomorpha	0
Cylindrospermum stagnale	0					Janthinobacterium lividum	0	0.03			Flavobacterium sp. 83	0
Methanothermobacter wolfeii	0					Flavobacterium cucumis	0	0.03			Marinomonas fungiae	0
Dendrosporobacter quercicolus	0					Herbaspirillum sp. TSA66	0	0.03			Acidovorax sp. CF316	0
Leptotrichia goodfellowii	0					Acinetobacter sp. ANC 3862	0	0.03			Herbaspirillum sp. CF444	0
Streptomyces scabrisporus	0					Flavobacteria bacterium GWF1_32_7	0	0.03			Phyllobacterium sp. YR531	0
Legionella drancourtii	0					Caryophanon latum	0	0.02			Acinetobacter oleivorans	0
Clostridium saccharobutylicum	0					Sporosarcina newyorkensis	0	0.02			Pseudomonas donghuensis	0
Mycobacterium lacus	0					Acinetobacter sp. MDS7A	0	0.02			Aliiroseovarius sediminilitoris	0
Vibrio brasiliensis	0					Kurthia huakuii	0	0.02			Agrobacterium genomosp. 7	0
Clostridium colicanis	0					Smithella sp. F21	0	0.02			Bradyrhizobium sp. WSM2254	0
Anaerobranca californiensis	0					Bacteroidetes bacterium RBG_13_43_22	0	0.02			Lysobacter sp. A03	0
Cetobacterium somerae	0					Bacillus cohnii	0	0.02			Lactobacillus oryzae	0
Nocardioides sp. JS614	0					Bacillus sp. FF3	0	0.02			Jatrophihabitans endophyticus	0
Alicyclobacillus pomorum	0					Domibacillus iocasae	0	0.02			Acinetobacter sp. CIP 70.18	0
Parvularcula bermudensis	0					Methylobacterium sp. Leaf456	0	0.02			Acinetobacter sp. NIPH 1867	0
Nocardia asiatica	0					Acinetobacter sp. ANC 4149	0	0.02			Acinetobacter sp. NIPH 2168	0
Allokutzneria albata	0					Caryophanon tenue	0	0.02			Cupriavidus sp. BIS7	0
Anaerofustis stercorihominis	0					Bacillus sp. SG-1	0	0.02			gamma proteobacterium L18	0
Tepidibacter thalassicus	0					Acinetobacter kyonggiensis	0	0.02			Lactobacillus shenzhenensis	0
Peptostreptococcus russellii	0					Planococcus plakortidis	0	0.02			Hydrobacter penzbergensis	0
Paenibacillus pasadenensis	0					Defluviimonas alba	0	0.02			Jannaschia faecimaris	0
Clostridium carboxidivorans	0					Domibacillus antri	0	0.02			Blastomonas sp. AAP53	0
Desulfatibacillum aliphaticivorans	0					Comamonas testosteroni	0	0.02			Sandarakinorhabdus sp. AAP62	0
Pseudomonas proteolytica	0					Lysinibacillus macroides	0	0.02			Candidatus Sulfuricurvum sp. RIFRC-1	0
Desulfovibrio brasiliensis	0					Acinetobacter gyllenbergii	0	0.02			Clostridium sp. CAG:411	0
Alkalibacter saccharofermentans	0					Thiothrix lacustris	0	0.02			Firmicutes bacterium CAG:272	0
Clostridium estertheticum	0					Rhodobacter sp. CACIA14H1	0	0.02			Sediminibacterium sp. C3	0
marine gamma proteobacterium HTCC2148	0					Methylotenera sp. G11	0	0.02			Arthrobacter sp. 49Tsu3.1M3	0
[Clostridium] straminisolvens	0					Candidatus Aminicenantes bacterium RBG_16_63_14	0	0.02			Synechococcus sp. KORDI-100	0
Bacillus farraginis	0					Bacteroidetes bacterium RBG_19FT_COMBO_42_7	0	0.02			Pseudomonas sp. URIL14HWK12:I4	0
Pleomorphomonas koreensis	0					Methylobacillus glycogenes	0	0.02			Mesorhizobium sp. LNHC209A00	0
Millisia brevis	0					Vibrio cholerae	0	0.02			Roseovarius azorensis	0
Vibrio ponticus	0					Rhodobacter capsulatus	0	0.02			Nitrosospira lacus	0
Sphingomonas soli	0					Sphingobium chlorophenolicum	0	0.02			Psychrobacter sp. JCM 18901	0
Psychrilyobacter atlanticus	0					Brevundimonas bacteroides	0	0.02			Idiomarinaceae bacterium HL-53	0
Sphaerochaeta coccoides	0					Acinetobacter ursingii	0	0.02			Acinetobacter sp. 1294596	0
Sanguibacter marinus	0					Alkalimonas amylolytica	0	0.02			Acinetobacter sp. 809848	0
uncultured archaeon GZfos27B6	0					Novosphingobium tardaugens	0	0.02			Acinetobacter sp. 272263	0
Hahella ganghwensis	0					Collimonas arenae	0	0.02			Acinetobacter sp. 1542444	0
Marinitoga hydrogenitolerans	0					Bhargavaea beijingensis	0	0.02			Paenibacillus sp. 1-18	0
Pseudomonas borbori	0					Acinetobacter sp. ANC 3929	0	0.02			Sulfitobacter noctilucicola	0
uncultured Roseiflexus sp.	0					Sphingobium sp. YL23	0	0.02			Variovorax sp. URHB0020	0
Streptomyces pharetrae	0					Herbaspirillum massiliense	0	0.02			Lysobacter arseniciresistens	0
Cyphellophora europaea	0					Bacillus sp. FJAT-27245	0	0.02			Celeribacter marinus	0
Micromonospora chaiyaphumensis	0					Duganella sp. Root1480D1	0	0.02			Chryseobacterium arachidis	0
Acaryochloris sp. CCMEE 5410	0					Bacillus sp. KCTC 13219	0	0.02			Marinobacter similis	0
Streptomyces paucisporeus	0					Halothiobacillus sp. LS2	0	0.02			Arcticibacter eurypsychrophilus	0
Janibacter sp. HTCC2649	0					Chryseobacterium sp. 39-10	0	0.02			Magnetospirillum moscoviense	0
Polaribacter sp. MED152	0					Klebsiella pneumoniae	0	0.01			Arthrobacter sp. UNC362MFTsu5.1	0
Leadbetterella byssophila	0					Planococcus kocurii	0	0.01			Caulobacter sp. UNC358MFTsu5.1	0
Microbispora sp. ATCC PTA-5024	0					Bacillus lentus	0	0.01			Chryseobacterium hispalense	0
Cyclobacterium amurskyense	0					Exiguobacterium acetylicum	0	0.01			Bacillus sp. JCM 19041	0
Leptolyngbya valderiana	0					Pseudoalteromonas luteoviolacea	0	0.01			Aeromicrobium massiliense	0
Coxiella endosymbiont of Amblyomma americanum	0					Bacillus wakoensis	0	0.01			Zhongshania aliphaticivorans	0
Paraburkholderia choica	0					Anaerobacillus macyae	0	0.01			Cupriavidus sp. SK-3	0
Cohnella thermotolerans	0					Bacillus soli	0	0.01			Aestuariivita boseongensis	0
Pontibacter roseus	0					Bacillus coahuilensis	0	0.01			Pseudopelagicola gijangensis	0
Luteibacter yeojuensis	0					Bacillus korlensis	0	0.01			Basilea psittacipulmonis	0
Propionicicella superfundia	0					Bacillus oceanisediminis	0	0.01			Bacillus sp. #24	0
Megasphaera paucivorans	0					Bacillus eiseniae	0	0.01			Marinobacter sp. HL-58	0
Micavibrio aeruginosavorus	0					Paenibacillus macquariensis	0	0.01			Microbacterium sp. CH12i	0
Oscillibacter valericigenes	0					Domibacillus robiginosus	0	0.01			Smithella sp. SC_K08D17	0
Mucilaginibacter lappiensis	0					Exiguobacterium sp. 11-28	0	0.01			Flavobacterium seoulense	0
Ruania albidiflava	0					Bacillus sp. FJAT-14578	0	0.01			Paramesorhizobium deserti	0
Arenimonas composti	0					Acinetobacter sp. TGL-Y2	0	0.01			Listeria floridensis	0
Calditerricola satsumensis	0					Bacillus sp. LL01	0	0.01			Listeria riparia	0
Campylobacter cuniculorum	0					Acinetobacter albensis	0	0.01			Chryseobacterium sp. CF365	0
Pseudomonas sp. Eur1 9.41	0					Bacillus sp. FJAT-27916	0	0.01			Chryseobacterium sp. YR005	0
Methylophilales bacterium HTCC2181	0					Desulfobacterales bacterium SG8_35	0	0.01			Chryseobacterium sp. YR477	0
Ornithinimicrobium pekingense	0					Lysinibacillus sp. FJAT-14745	0	0.01			Burkholderia sp. 9120	0
Echinicola vietnamensis	0					Domibacillus sp. SAB 38	0	0.01			Pseudomonas sp. 11/12A	0
Cyanothece sp. CCY0110	0					Exiguobacterium sp. KKBO11	0	0.01			Pseudoruegeria sabulilitoris	0
Candidatus Brocadia sp. 40	0					Bacillus sp. Marseille-P2366	0	0.01			Aquimixticola soesokkakensis	0
Porphyromonas crevioricanis	0					Agrobacterium vitis	0	0.01			beta proteobacterium AAP99	0
Cylindrobasidium torrendii	0					Vibrio parahaemolyticus	0	0.01			Gemmobacter sp. LW-1	0
Aestuariimicrobium kwangyangense	0					Bacillus firmus	0	0.01			Maribius sp. MOLA 401	0
Lachnospiraceae bacterium 28-4	0					Bacillus akibai	0	0.01			Sinomonas mesophila	0
Gulbenkiania mobilis	0					Salmonella enterica	0	0.01			Paenibacillus sp. FSL R5-0345	0
Haloferax mucosum	0					Thiobacillus denitrificans	0	0.01			Sulfurovum sp. PC08-66	0
Leptospira kmetyi	0					Methylocystis sp. SC2	0	0.01			marine actinobacterium MedAcidi-G1	0
Caldicellulosiruptor hydrothermalis	0					Bacillus acidicola	0	0.01			Marinomonas sp. TW1	0
Actinopolyspora erythraea	0					Fictibacillus gelatini	0	0.01			Fermentimonas caenicola	0
Jiangella alkaliphila	0					Tenuibacillus multivorans	0	0.01			Flavobacterium sp. JRM	0
Pedobacter steynii	0					Pontibacillus chungwhensis	0	0.01			Salinicoccus sp. YB14-2	0
Deinococcus peraridilitoris	0					Flavobacterium saliperosum	0	0.01			Brachybacterium sp. HMSC06H03	0
Tanticharoenia sakaeratensis	0					Exiguobacterium arabatum	0	0.01			Puniceibacterium sp. IMCC21224	0
Chelatococcus daeguensis	0					Ornithinibacillus contaminans	0	0.01			Terrabacter sp. 28	0
Rudanella lutea	0					Acinetobacter qingfengensis	0	0.01			Brevundimonas sp. KM4	0
Joostella marina	0					Rhodospirillales bacterium URHD0088	0	0.01			Bacillus sp. LK2	0
Rhizoctonia solani	0					Bacillus sp. SA1-12	0	0.01			Lysinibacillus sp. LK3	0
Bordetella flabilis	0					Novibacillus thermophilus	0	0.01			Roseovarius sp. BRH_c41	0
Geobacillus sp. WCH70	0					Methylococcaceae bacterium 73a	0	0.01			Aureimonas sp. AU40	0
Hydrogenoanaerobacterium saccharovorans	0					Bacillus niameyensis	0	0.01			Bacillus sp. FJAT-18043	0
Desulfosporosinus acididurans	0					Candidatus Tenderia electrophaga	0	0.01			Sphingomonas sp. MEA3-1	0
Lishizhenia tianjinensis	0					Paenibacillus sp. BC26	0	0.01			Photobacterium galatheae	0
Deinococcus gobiensis	0					Rhodopseudomonas palustris	0	0.01			Agrobacterium sp. SCN 61-19	0
Actinopolymorpha cephalotaxi	0					Nitrosospira multiformis	0	0.01			Sphingopyxis sp. SCN 67-31	0
Geodermatophilus ruber	0					Bacillus pumilus	0	0.01			Thiobacillus sp. SCN 63-374	0
Maribacter antarcticus	0					Lysinibacillus fusiformis	0	0.01			Nitrosomonadales bacterium SCN 54-20	0
Rufibacter tibetensis	0					Acidithiobacillus caldus	0	0.01			Pseudomonas sp. NBRC 111124	0
Thecamonas trahens	0					Azohydromonas lata	0	0.01			Pseudomonas sp. NBRC 111134	0
Roseovarius indicus	0					Bacillus sporothermodurans	0	0.01			Limnohabitans sp. 63ED37-2	0
Caldicoprobacter oshimai	0					Ureibacillus thermosphaericus	0	0.01			Ponticoccus sp. SJ5A-1	0
Haloplanus vescus	0					Lamprocystis purpurea	0	0.01			Methylobacterium sp. ARG-1	0
Desulfosporosinus hippei	0					Solibacillus silvestris	0	0.01			Oblitimonas alkaliphila	0
Spongiibacterium flavum	0					Bacillus horikoshii	0	0.01			Psychrobacter sp. P11G3	0
Bacillus gaemokensis	0					Bacillus hemicellulosilyticus	0	0.01			Candidatus Adiutrix intracellularis	0
Oceanibaculum pacificum	0					Ornithinibacillus californiensis	0	0.01			Pleomorphomonas sp. MIMtkB18	0
Thermococcus paralvinellae	0					Elizabethkingia miricola	0	0.01			Chryseobacterium sp. IHB B 17019	0
Patulibacter americanus	0					Polaromonas naphthalenivorans	0	0.01			Sphingomonas sp. Leaf17	0
Prevotella dentasini	0					Bacillus alveayuensis	0	0.01			Sphingomonas sp. Leaf33	0
Collinsella tanakaei	0					Bacillus koreensis	0	0.01			Methylobacterium sp. Leaf89	0
Nonomuraea jiangxiensis	0					Methylotenera mobilis	0	0.01			Methylobacterium sp. Leaf92	0
Acidobacteria bacterium KBS 146	0					Chryseobacterium gambrini	0	0.01			Methylobacterium sp. Leaf104	0
Haloactinobacterium album	0					Bhargavaea ginsengi	0	0.01			Rhizobium sp. Leaf262	0
Actinoplanes sp. N902-109	0					Bacillus horneckiae	0	0.01			Pseudorhodoferax sp. Leaf274	0
Oribacterium sp. oral taxon 078	0					Bacillus sp. 1NLA3E	0	0.01			Bacillus sp. Leaf406	0
Cohaesibacter marisflavi	0					Bacillus daliensis	0	0.01			Sphingomonas sp. Leaf412	0
Kushneria sp. YCWA18	0					Kurthia massiliensis	0	0.01			Paenibacillus sp. Soil766	0
Methanocaldococcus villosus	0					Thioalkalivibrio sulfidiphilus	0	0.01			Massilia sp. Root133	0
Geminocystis herdmanii	0					Elizabethkingia anophelis	0	0.01			Acidovorax sp. Root217	0
Auraticoccus monumenti	0					Acinetobacter harbinensis	0	0.01			Sphingomonas sp. Root241	0
Sphingobacterium wenxiniae	0					Bacillus sp. SJS	0	0.01			Devosia sp. Root436	0
Frankia sp. EI5c	0					Methylocaldum sp. 175	0	0.01			Sphingomonas sp. Root710	0
Tessaracoccus oleiagri	0					Rheinheimera sp. KH87	0	0.01			Paenibacillus sp. SIT18	0
Algoriphagus faecimaris	0					Acinetobacter sp. TTH0-4	0	0.01			Thalassotalea sp. PP2-459	0
Kibdelosporangium sp. MJ126-NF4	0					Bacillus sp. FJAT-27997	0	0.01			uncultured bacterium 20	0
Actinobaculum sp. oral taxon 183	0					Deltaproteobacteria bacterium RIFOXYD12_FULL_56_24	0	0.01			Sphingopyxis sp. A083	0
Mobilicoccus pelagius	0					Bacillus sp. Marseille-P2489	0	0.01			Acinetobacter sp. yr461	0
Pedobacter arcticus	0					Xanthobacter autotrophicus	0	0.01			Lysobacter sp. cf310	0
Stomatobaculum longum	0					Xanthomonas translucens	0	0.01			Marinobacter sp. DSM 26671	0
Pseudomonas aestusnigri	0					Agrobacterium tumefaciens	0	0.01			Erythrobacter sp. CCH5-A1	0
Bacillus sp. 0711P9-1	0					Flavobacterium johnsoniae	0	0.01			Comamonadaceae bacterium CCH4-C5	0
Terriglobus saanensis	0					Flavobacterium columnare	0	0.01			Burkholderia sp. JS23	0
Microbacterium sediminis	0					Rhodobacter sphaeroides	0	0.01			Escherichia phage JMPW1	0
Pseudomonas brassicacearum	0					Listeria monocytogenes	0	0.01			Mangrovimonas sp. DI 80	0
Vibrio maritimus	0					Bradyrhizobium elkanii	0	0.01			Betaproteobacteria bacterium RIFCSPLOWO2_02_FULL_63_19	0
Candidatus Kinetoplastibacterium desouzaii	0					Variovorax paradoxus	0	0.01			Caulobacterales bacterium RIFCSPHIGHO2_01_FULL_67_30	0
Verrucomicrobia bacterium SCGC AAA164-L15	0					Shewanella amazonensis	0	0.01			Chloroflexi bacterium RBG_13_57_8	0
Muricauda antarctica	0					Thiocystis violascens	0	0.01			Erythrobacter sp. RIFCSPHIGHO2_12_FULL_63_10	0
Pedobacter kyungheensis	0					Bacillus pseudalcaliphilus	0	0.01			Euryarchaeota archaeon RBG_13_31_8	0
Pyrobaculum ferrireducens	0					Flavobacterium psychrophilum	0	0.01			Collimonas sp. OK307	0
bacterium MS4	0					Caulobacter vibrioides	0	0.01			Candidatus Nealsonbacteria bacterium RBG_13_37_56	0
Anaerobaculum thermoterrenum	0					Bacillus marisflavi	0	0.01			Candidatus Nealsonbacteria bacterium RIFCSPLOWO2_01_FULL_41_9	0
Fodinicurvata sediminis	0					Rhodoferax ferrireducens	0	0.01			Syntrophobacterales bacterium GWF2_56_9	0
Pedobacter oryzae	0					Haematobacter massiliensis	0	0.01			Acidobacteria bacterium 13_1_40CM_4_65_8	0
Thiomicrospira sp. Kp2	0					Bacillus fordii	0	0.01			Betaproteobacteria bacterium 13_1_20CM_3_63_8	0
SAR86 cluster bacterium SAR86B	0					Bacillus muralis	0	0.01			Comamonadaceae bacterium CG2_30_57_122	0
Enterococcus ureilyticus	0					Pontibacillus marinus	0	0.01			Proteobacteria bacterium CG1_02_64_396	0
Nocardia arizonensis	0					Bacillus alkalitelluris	0	0.01			Clostridium sp. Marseille-P2434	0
Flavobacterium sp. CF136	0					Lysinibacillus boronitolerans	0	0.01			Marinomonas gallaica	0
Pseudomonas sp. GM78	0					Methyloversatilis universalis	0	0.01			Neptuniibacter sp. LFT 1.8	0
Diplosphaera colitermitum	0					Sphingobium sp. MI1205	0	0.01			Sphingorhabdus sp. M41	0
Flavobacteriaceae bacterium UJ101	0					Chitiniphilus shinanonensis	0	0.01			Chryseobacterium sp. GSE06	0
Prevotella sp. 10(H)	0					Chryseobacterium angstadtii	0	0.01			Colwellia sp. PAMC 20917	0
Gloeocapsa sp. PCC 7428	0					Ornithinibacillus halophilus	0	0.01			Rhizobium sp. AC44/96	0
Microcoleus sp. PCC 7113	0					Arcobacter sp. L	0	0.01			Pseudoalteromonas sp. MQS005	0
Fischerella sp. PCC 9339	0					Pseudomonas sp. TJI-51	0	0.01			Dyella sp. OK004	0
Deinococcus swuensis	0					Albidovulum xiamenense	0	0.01			Polaromonas sp. OV174	0
Agrobacterium genomosp. 1	0					Acinetobacter sp. CIP 101934	0	0.01			Vibrio sp. MedPE-SWchi	0
Clostridium sp. Maddingley MBC34-26	0					Acinetobacter sp. CIP 102129	0	0.01			Desulfobulbaceae bacterium S5133MH15	0
Lachnospiraceae bacterium RM5	0					Methylobacterium tarhaniae	0	0.01			Pseudaminobacter sp. JH-7	0
Lachnospiraceae bacterium G11	0					Bacillus cihuensis	0	0.01			Pseudoxanthomonas sp. CF385	0
Dehalogenimonas alkenigignens	0					Acinetobacter sp. ANC 3789	0	0.01			Nitrosomonas sp. Nm166	0
Pseudomonas punonensis	0					Pseudorhodoplanes sinuspersici	0	0.01			Sphingomonas sp. OV641	0
Bacillus abyssalis	0					Bacillus massiliosenegalensis	0	0.01			Variovorax sp. CF079	0
Altibacter lentus	0					Polaromonas sp. EUR3 1.2.1	0	0.01			Rhizobiales bacterium GAS191	0
Clostridium sp. KLE 1755	0					Acinetobacter equi	0	0.01			Sphingomonas sp. MCT13	0
Hymenobacter arizonensis	0					Sporosarcina sp. D27	0	0.01			Fabibacter sp. 4D4	0
actinobacterium LLX17	0					Bradyrhizobium erythrophlei	0	0.01			Bacillus wiedmannii	0
Thermotoga sp. Mc24	0					Bacillus massilioanorexius	0	0.01			Alphaproteobacteria bacterium 64-11	0
Oscillibacter sp. 1-3	0					Exiguobacterium sp. RIT341	0	0.01			Caulobacterales bacterium 68-7	0
Anaerotruncus sp. G3(2012)	0					Bacillus rubiinfantis	0	0.01			Rhodobacterales bacterium 65-51	0
Thermoplasmatales archaeon SCGC AB-540-F20	0					Rhizobium sp. YS-1r	0	0.01			Sphingobacteriales bacterium 46-32	0
Alistipes sp. CAG:514	0					Acinetobacter sp. NCu2D-2	0	0.01			Bacteroidales bacterium 43_8	0
Bacteroides sp. CAG:702	0					Bacteroidales bacterium Barb4	0	0.01			Azorhizobium caulinodans	0
Bacteroides sp. CAG:927	0					Chryseobacterium sp. SCN 40-13	0	0.01			Methylophilus methylotrophus	0
Clostridium sp. CAG:524	0					Lysinibacillus sp. AC-3	0	0.01			Vitreoscilla stercoraria	0
Corallococcus sp. CAG:1435	0					Bacillus sp. FJAT-27251	0	0.01			Helicobacter muridarum	0
Cryptobacterium sp. CAG:338	0					Bacillus sp. FJAT-18017	0	0.01			Pseudoalteromonas atlantica	0
Eggerthella sp. CAG:1427	0					Epilithonimonas sp. J200	0	0.01			Azotobacter chroococcum	0
Eggerthella sp. CAG:298	0					Pseudomonadales bacterium RIFCSPHIGHO2_12_FULL_40_16	0	0.01			Komagataeibacter hansenii	0
Prevotella sp. CAG:1031	0					Syntrophus sp. GWC2_56_31	0	0.01			Acetobacter pasteurianus	0
Prevotella sp. CAG:755	0					Syntrophus sp. RIFOXYC2_FULL_54_9	0	0.01			Gluconobacter oxydans	0
Roseburia sp. CAG:197	0					Ralstonia solanacearum	0	0.01			Legionella hackeliae	0
Ruminococcus sp. CAG:177	0					Rhizobium leguminosarum	0	0.01			Legionella longbeachae	0
Ruminococcus sp. CAG:403	0					Bacillus circulans	0	0.01			Tatlockia micdadei	0
Ruminococcus sp. CAG:579	0					Bacillus alcalophilus	0	0.01			Fluoribacter gormanii	0
Firmicutes bacterium CAG:176	0					Bacillus smithii	0	0.01			Moraxella nonliquefaciens	0
Firmicutes bacterium CAG:449	0					Methylobacterium radiotolerans	0	0.01			Neisseria meningitidis	0
Candidatus Endolissoclinum faulkneri	0					Cellvibrio mixtus	0	0.01			Kingella kingae	0
Acidobacteriaceae bacterium KBS 83	0					Brevundimonas vesicularis	0	0.01			Bordetella pertussis	0
Paenibacillus sp. GD11	0					Flavobacterium branchiophilum	0	0.01			Bordetella avium	0
Gorillibacterium massiliense	0					Sphingobium herbicidovorans	0	0.01			Acidiphilium cryptum	0
Tissierellia bacterium S7-1-4	0					Anaerobacillus arseniciselenatis	0	0.01			Acidocella facilis	0
Brachyspira hampsonii	0					Herbaspirillum frisingense	0	0.01			Chromobacterium violaceum	0
Streptomyces sp. CNH287	0					Methylosinus sp. PW1	0	0.01			Morganella morganii	0
Photobacterium gaetbulicola	0					Novosphingobium lentum	0	0.01			Yersinia pestis	0
Aquimarina pacifica	0					Inquilinus limosus	0	0.01			Aeromonas sobria	0
Methanocaldococcus bathoardescens	0					Methylobacter tundripaludum	0	0.01			Aeromonas schubertii	0
Thermus sp. WG	0					Rheinheimera pacifica	0	0.01			Aeromonas allosaccharophila	0
Parachlamydiaceae bacterium HS-T3	0					Chryseobacterium molle	0	0.01			Photobacterium phosphoreum	0
Stappia sp. 22II-S9-Z10	0					Chryseobacterium koreense	0	0.01			Vibrio harveyi	0
Clostridiales bacterium oral taxon 876	0					Sphingopyxis sp. C-1	0	0.01			Vibrio proteolyticus	0
Peptostreptococcaceae bacterium oral taxon 113	0					Salipiger mucosus	0	0.01			Grimontia hollisae	0
Tepidicaulis marinus	0					Bacillus humi	0	0.01			Vibrio campbellii	0
Aeromonas sp. ZOR0002	0					Polaromonas sp. JS666	0	0.01			Vibrio diazotrophicus	0
Clostridium sp. ND2	0					Methylobacterium variabile	0	0.01			Actinobacillus pleuropneumoniae	0
Lutibaculum baratangense	0					Pseudoxanthomonas suwonensis	0	0.01			Haemophilus influenzae	0
Pseudomonas sp. EGD-AK9	0					Bacillus okhensis	0	0.01			Haemophilus parainfluenzae	0
Prevotella sp. HUN102	0					Acinetobacter sp. DSM 11652	0	0.01			Haemophilus paracuniculus	0
Atopobium deltae	0					Janthinobacterium sp. Marseille	0	0.01			Haemophilus paraphrohaemolyticus	0
Pseudomonas sp. PH1b	0					Limnobacter sp. MED105	0	0.01			Pasteurella multocida	0
Oribacterium sp. P6A1	0					Aquincola tertiaricarbonis	0	0.01			Bartonella quintana	0
Ruminococcaceae bacterium AB4001	0					Rhodobacter vinaykumarii	0	0.01			Fusobacterium nucleatum	0
Chitinophaga jiangningensis	0					Comamonas composti	0	0.01			Fusobacterium russii	0
Tessaracoccus lapidicaptus	0					Chryseobacterium daeguense	0	0.01			Dichelobacter nodosus	0
Streptomyces sp. MUSC119T	0					[Polyangium] brachysporum	0	0.01			Acidithiobacillus ferrooxidans	0
Eisenbergiella tayi	0					Chryseobacterium bovis	0	0.01			Acidithiobacillus thiooxidans	0
Tamlana sedimentorum	0					Rhizobium oryzae	0	0.01			Cellulophaga lytica	0
Pontibacter chinhatensis	0					Chryseobacterium humi	0	0.01			Flavobacterium flevense	0
Candidatus Rubidus massiliensis	0					Chryseobacterium palustre	0	0.01			Marichromatium gracile	0
Enterobacter sp. T1-1	0					Arthrobacter sp. TB 26	0	0.01			Halorhodospira halochloris	0
Bacillus sp. TS-2	0					Flavobacterium cauense	0	0.01			Rhodomicrobium vannielii	0
Aeromonas sp. HZM	0					Gracilibacillus ureilyticus	0	0.01			Pediococcus acidilactici	0
uncultured marine group II/III euryarchaeote KM3_195_B08	0					Methylobacterium gossipiicola	0	0.01			Streptococcus ferus	0
Saccharothrix sp. NRRL B-16314	0					Oceanobacillus manasiensis	0	0.01			Lactococcus garvieae	0
Candidatus Soleaferrea massiliensis	0					Methylocystis bryophila	0	0.01			Lactococcus raffinolactis	0
Psychroserpens jangbogonensis	0					Altererythrobacter dongtanensis	0	0.01			Lactobacillus brevis	0
Zetaproteobacteria bacterium TAG-1	0					Delftia sp. Cs1-4	0	0.01			Lactobacillus delbrueckii	0
Clostridium sp. HMP27	0					Moraxella macacae	0	0.01			Lactobacillus helveticus	0
Clostridiales bacterium KA00274	0					Shinella sp. HZN7	0	0.01			Lactobacillus agilis	0
Thermococcus eurythermalis	0					Acinetobacter sp. WC-743	0	0.01			Lactobacillus bifermentans	0
Bosea sp. UNC402CLCol	0					Bacillus salsus	0	0.01			Lactobacillus mali	0
Sphingobacterium nematocida	0					Gemmobacter aquatilis	0	0.01			Kandleria vitulina	0
Lachnospiraceae bacterium XBD2001	0					Kurthia sp. JC8E	0	0.01			Lactobacillus vaginalis	0
Pseudomonas sp. AP19	0					Novosphingobium fuchskuhlense	0	0.01			Listeria grayi	0
Treponema sp. OMZ 838	0					Rubellimicrobium mesophilum	0	0.01			Erysipelothrix rhusiopathiae	0
Haloferax sp. SB29	0					Chryseobacterium taihuense	0	0.01			Bifidobacterium magnum	0
Helicobacter sp. MIT 05-5293	0					Acinetobacter sp. CIP 102637	0	0.01			Cellulomonas flavigena	0
Cephaloticoccus capnophilus	0					Acinetobacter sp. CIP 56.2	0	0.01			Corynebacterium pseudotuberculosis	0
Propionibacteriaceae bacterium LZ-22	0					Exiguobacterium sp. ZWU0009	0	0.01			Mycobacterium gastri	0
archaeon GW2011_AR15	0					Bacillus sp. FF4	0	0.01			Mycobacterium chubuense	0
Veillonellaceae bacterium DNF00626	0					Delftia sp. RIT313	0	0.01			Rhodococcus rhodochrous	0
Thermoproteus sp. AZ2	0					Acinetobacter sp. ETR1	0	0.01			Rhodococcus erythropolis	0
Acinetobacter sp. LMB-5	0					Bacillus sp. LF1	0	0.01			Nocardioides jensenii	0
Desulfosporosinus sp. I2	0					Acinetobacter sp. MN12	0	0.01			Streptomyces lavendulae	0
Chloroflexi bacterium OLB13	0					bacterium SIT5	0	0.01			Actinomadura madurae	0
Microgenomates bacterium OLB23	0					Sulfurovum sp. FS06-10	0	0.01			Microtetraspora fusca	0
Candidatus Gottesmanbacteria bacterium GW2011_GWA2_44_17	0					Halobacillus sp. BBL2006	0	0.01			Streptosporangium roseum	0
Candidatus Roizmanbacteria bacterium GW2011_GWC2_35_12	0					Cellvibrio sp. pealriver	0	0.01			Carnobacterium divergens	0
Candidatus Woesebacteria bacterium GW2011_GWA1_39_21	0					Arsukibacterium sp. MJ3	0	0.01			Carnobacterium funditum	0
Candidatus Azambacteria bacterium GW2011_GWA1_44_9	0					Janthinobacterium sp. 1_2014MBL_MicDiv	0	0.01			Pediastrum duplex	0
Candidatus Jorgensenbacteria bacterium GW2011_GWB1_49_9	0					Rubrivivax sp. SCN 70-15	0	0.01			Pachysolen tannophilus	0
Candidatus Nomurabacteria bacterium GW2011_GWA2_40_9	0					Pseudorhodobacter psychrotolerans	0	0.01			Acremonium chrysogenum	0
Candidatus Nomurabacteria bacterium GW2011_GWC2_35_8	0					Bradyrhizobium sp. NAS80.1	0	0.01			Penicillium griseofulvum	0
Parcubacteria group bacterium GW2011_GWA2_38_13b	0					Lysinibacillus sp. ZYM-1	0	0.01			Tremella mesenterica	0
Parcubacteria group bacterium GW2011_GWA1_50_14	0					Methylobacterium sp. Leaf90	0	0.01			Rhodotorula toruloides	0
Parcubacteria group bacterium GW2011_GWA2_36_10	0					Chryseobacterium sp. Leaf404	0	0.01			Suillus luteus	0
Parcubacteria group bacterium GW2011_GWD2_42_14	0					Pelomonas sp. Root1237	0	0.01			[Candida] glabrata	0
Candidatus Uhrbacteria bacterium GW2011_GWA2_53_10	0					Arthrobacter sp. ok909	0	0.01			Entamoeba histolytica	0
Candidatus Uhrbacteria bacterium GW2011_GWF2_39_13	0					Phenylobacterium sp. RIFCSPHIGHO2_01_FULL_70_10	0	0.01			Naegleria gruberi	0
Candidatus Peregrinibacteria bacterium GW2011_GWF2_38_29	0					Alphaproteobacteria bacterium 13_2_20CM_2_64_7	0	0.01			Legionella wadsworthii	0
candidate division WS6 bacterium GW2011_GWA2_37_6	0					Herminiimonas sp. AS8	0	0.01			Mesorhizobium huakuii	0
Endozoicomonas sp. ab112	0					Alcaligenaceae bacterium LMG 29303	0	0.01			Leptospira weilii	0
Candidatus Rokubacteria bacterium CSP1-6	0					Acinetobacter sp. WCHA60	0	0.01			Capnocytophaga canimorsus	0
Atribacteria bacterium 34_868	0					Novosphingobium sp. CF614	0	0.01			Capnocytophaga cynodegmi	0
Thermosipho sp. 1223	0					Acinetobacter genomosp. 33	0	0.01			Arcobacter skirrowii	0
Pseudovibrio hongkongensis	0					Acinetobacter sp. 39-4	0	0.01			Sphingomonas parapaucimobilis	0
Ruminococcaceae bacterium AM2	0					Rhizobium sp. 63-7	0	0.01			Neisseria subflava	0
Acidimicrobium sp. BACL27 MAG-120823-bin4	0					Sphingomonas sp. 67-36	0	0.01			Leptospira alstonii	0
Eubacterium sp. SB2	0					Pelobacter carbinolicus	0	0			Methanococcoides burtonii	0
Arsenicicoccus sp. oral taxon 190	0					Chondromyces apiculatus	0	0			[Clostridium] scindens	0
Verrucomicrobia bacterium SCN 57-15	0					Runella slithyformis	0	0			[Clostridium] termitidis	0
Pseudomonas sp. ARP3	0					Azospirillum brasilense	0	0			Veillonella parvula	0
uncultured Chloroflexi bacterium Rifle_16ft_4_minimus_3189	0					Desulfovibrio fructosivorans	0	0			Yersinia ruckeri	0
miscellaneous Crenarchaeota group archaeon SMTZ-80	0					Starkeya novella	0	0			Acholeplasma axanthum	0
Chitinophagaceae bacterium PMP191F	0					Solitalea canadensis	0	0			Penicillium vulpinum	0
uncultured Candidatus Thalassoarchaea euryarchaeote	0					Prosthecochloris aestuarii	0	0			Rhodotorula graminis	0
candidate divison MSBL1 archaeon SCGC-AAA382A03	0					Microcystis aeruginosa	0	0			Amycolatopsis orientalis	0
candidate divison MSBL1 archaeon SCGC-AAA382A20	0					Bacillus cellulosilyticus	0	0			Achromobacter denitrificans	0
Agrobacterium sp. SUL3	0					Clostridium pasteurianum	0	0			Acidovorax konjaci	0
Betaproteobacteria bacterium SG8_41	0					Methanoculleus marisnigri	0	0			Synechococcus sp. WH 7803	0
Gammaproteobacteria bacterium SG8_15	0					Desulfobacterium autotrophicum	0	0			[Ruminococcus] gnavus	0
Parcubacteria bacterium DG_72	0					Acetohalobium arabaticum	0	0			Pseudomonas viridiflava	0
Parcubacteria bacterium DG_74_1	0					Pelodictyon phaeoclathratiforme	0	0			Aspergillus terreus	0
Parcubacteria bacterium DG_74_3	0					Holophaga foetida	0	0			Aeribacillus pallidus	0
Parcubacteria bacterium SG8_24	0					Maledivibacter halophilus	0	0			Geobacillus thermodenitrificans	0
Microgenomates bacterium DG_75	0					Geothrix fermentans	0	0			Melissococcus plutonius	0
Chlamydiae bacterium SM23_39	0					[Clostridium] ultunense	0	0			Luteococcus japonicus	0
Microbacterium sp. No. 7	0					Thermoflavimicrobium dichotomicum	0	0			Paracoccus aminovorans	0
Olleya sp. ITB9	0					Orenia marismortui	0	0			Thermomonospora chromogena	0
Clostridium sp. AT5	0					Dethiosulfovibrio peptidovorans	0	0			Pseudomonas cichorii	0
Paenibacillus sp. FJAT-26967	0					Sulfobacillus acidophilus	0	0			[Clostridium] aerotolerans	0
Lutibacter sp. BRH_c52	0					Desulfuromonas thiophila	0	0			Sinorhizobium saheli	0
Pseudomonas sp. Leaf48	0					Desulfovibrio aminophilus	0	0			Plasmodiophora brassicae	0
Stenotrophomonas sp. Leaf70	0					Lysobacter antibioticus	0	0			Pisolithus tinctorius	0
Chryseobacterium sp. Leaf180	0					uncultured gamma proteobacterium	0	0			Marichromatium purpuratum	0
Deinococcus sp. Leaf326	0					Coprothermobacter platensis	0	0			Photobacterium damselae	0
Knoellia sp. Soil729	0					Geobacter thiogenes	0	0			Shewanella algae	0
Leifsonia sp. Root112D2	0					Desulfitobacterium metallireducens	0	0			Bartonella henselae	0
Bosea sp. Root381	0					Azovibrio restrictus	0	0			Streptomyces laurentii	0
Pseudomonas sp. Root9	0					Acaryochloris marina	0	0			[Eubacterium] yurii	0
Crocinitomix sp. 0182	0					Thermodesulfatator indicus	0	0			Mycobacterium parafortuitum	0
Legionella sp. LH-SWC	0					uncultured Acidobacteria bacterium	0	0			Mycobacterium porcinum	0
Nostoc sp. NIES-3756	0					Paludibacter propionicigenes	0	0			Methylobacter whittenburyi	0
Mycobacterium sp. M26	0					Paramaledivibacter caminithermalis	0	0			Ruminococcus callidus	0
Clostridium sp. C105KSO13	0					Conexibacter woesei	0	0			Xenorhabdus bovienii	0
Streptomyces sp. IMTB 2501	0					Plesiocystis pacifica	0	0			Aspergillus nomius	0
Clostridium sp. SN17	0					Zooshikella ganghwensis	0	0			Pneumocystis jirovecii	0
Candidatus Bathyarchaeota archaeon B23	0					Desulfobulbus japonicus	0	0			Nitrosomonas oligotropha	0
Acidobacteria bacterium RIFCSPHIGHO2_01_FULL_67_28	0					Effusibacillus pohliae	0	0			Gelatoporia subvermispora	0
Acidobacteria bacterium RIFCSPHIGHO2_02_FULL_67_57	0					Bacillus bogoriensis	0	0			Pseudomonas denitrificans	0
Acidobacteria bacterium RIFCSPLOWO2_12_FULL_60_22	0					Anoxybacillus tepidamans	0	0			Pseudoalteromonas tetraodonis	0
Acidobacteria bacterium RIFCSPLOWO2_12_FULL_66_10	0					Aneurinibacillus terranovensis	0	0			Shewanella benthica	0
Acidobacteria bacterium RIFCSPLOWO2_12_FULL_66_21	0					Caldalkalibacillus thermarum	0	0			Pseudoalteromonas piscicida	0
Acidobacteria bacterium RIFCSPLOWO2_12_FULL_67_14	0					Adhaeribacter aquaticus	0	0			Jonesia denitrificans	0
Candidatus Bathyarchaeota archaeon RBG_16_57_9	0					Thauera sp. 27	0	0			Sulfurospirillum barnesii	0
Bdellovibrionales bacterium RIFOXYB2_FULL_36_6	0					Geobacter lovleyi	0	0			Legionella shakespearei	0
Candidatus Berkelbacteria bacterium RBG_13_40_8	0					Clostridium sulfidigenes	0	0			Dysgonomonas capnocytophagoides	0
Candidatus Berkelbacteria bacterium RIFCSPHIGHO2_12_FULL_36_9	0					Chlorobium chlorochromatii	0	0			Bartonella sp.	0
Betaproteobacteria bacterium RIFCSPLOWO2_02_64_14	0					Geobacter pickeringii	0	0			Aureobasidium melanogenum	0
Betaproteobacteria bacterium RIFCSPLOWO2_12_FULL_66_14	0					Thermobacillus composti	0	0			Pseudomonas caricapapayae	0
Candidatus Blackburnbacteria bacterium RIFCSPHIGHO2_01_FULL_43_15b	0					Deinococcus misasensis	0	0			Micromonospora purpureochromogenes	0
Candidatus Buchananbacteria bacterium RIFCSPHIGHO2_02_FULL_56_16	0					Desulfothermus okinawensis	0	0			Halomonas pantelleriensis	0
Candidatus Chisholmbacteria bacterium RIFCSPHIGHO2_01_FULL_48_12	0					Hyalangium minutum	0	0			Novosphingobium subterraneum	0
Clostridiales bacterium GWB2_37_7	0					Segetibacter koreensis	0	0			Actinobacillus minor	0
Candidatus Curtissbacteria bacterium RBG_16_39_7	0					Anaeromyxobacter sp. Fw109-5	0	0			Trichoderma reesei	0
Candidatus Curtissbacteria bacterium RIFCSPHIGHO2_01_FULL_41_11	0					Beggiatoa sp. PS	0	0			Desulfitobacterium chlororespirans	0
Deltaproteobacteria bacterium RBG_16_42_7	0					Fictibacillus solisalsi	0	0			Actinomyces gerencseriae	0
Deltaproteobacteria bacterium RBG_16_58_17	0					Actinopolymorpha alba	0	0			Xenorhabdus japonica	0
Deltaproteobacteria bacterium RBG_16_66_15	0					Dehalogenimonas lykanthroporepellens	0	0			Paracoccus solventivorans	0
Deltaproteobacteria bacterium RIFCSPHIGHO2_02_FULL_40_11	0					Bacillus manliponensis	0	0			Thalassobius gelatinovorus	0
Deltaproteobacteria bacterium RIFOXYB12_FULL_58_9	0					Phycicoccus cremeus	0	0			Octadecabacter arcticus	0
Desulfuromonadales bacterium GWC2_61_20	0					Rhodopirellula islandica	0	0			endosymbiont of Ridgeia piscesae	0
Elusimicrobia bacterium RIFCSPLOWO2_01_FULL_54_10	0					Thiorhodovibrio sp. 970	0	0			Brevibacillus parabrevis	0
Elusimicrobia bacterium RIFCSPLOWO2_01_FULL_60_11	0					Fibrisoma limi	0	0			Pectobacterium betavasculorum	0
Elusimicrobia bacterium RIFOXYA2_FULL_69_6	0					Paludibacter jiangxiensis	0	0			Pectobacterium wasabiae	0
Elusimicrobia bacterium RIFOXYB2_FULL_50_12	0					Kosmotoga arenicorallina	0	0			Photobacterium iliopiscarium	0
Gallionellales bacterium GWE2_58_10	0					Bryocella elongata	0	0			Xanthomonas melonis	0
Gammaproteobacteria bacterium GWF2_41_13	0					Paenibacillus sp. IHB B 3415	0	0			Xanthomonas vasicola	0
Gammaproteobacteria bacterium RIFCSPHIGHO2_02_FULL_42_13	0					Carboxydothermus pertinax	0	0			Xanthomonas vesicatoria	0
Candidatus Giovannonibacteria bacterium RIFCSPLOWO2_01_FULL_46_13	0					Alteribacillus bidgolensis	0	0			Mycobacterium mucogenicum	0
Candidatus Gottesmanbacteria bacterium RIFCSPHIGHO2_02_FULL_39_14	0					Chitinispirillum alkaliphilum	0	0			Rhizobium gallicum	0
Candidatus Gottesmanbacteria bacterium RIFCSPLOWO2_01_FULL_43_11b	0					Bacillus timonensis	0	0			Psychrobacter glacincola	0
Hydrogenophilales bacterium RIFOXYD1_FULL_62_11	0					Pseudarcicella hirudinis	0	0			Enterococcus asini	0
Candidatus Jorgensenbacteria bacterium GWA1_54_12	0					Acinetobacter sp. HA	0	0			Spirillospora albida	0
Candidatus Jorgensenbacteria bacterium RIFCSPLOWO2_01_FULL_45_25b	0					Lihuaxuella thermophila	0	0			Streptococcus macedonicus	0
Candidatus Komeilibacteria bacterium RIFCSPLOWO2_02_FULL_48_11	0					Tistlia consotensis	0	0			Helicobacter rodentium	0
Lentisphaerae bacterium RIFOXYC12_FULL_60_16	0					Bacteroidales bacterium CF	0	0			Geobacter bremensis	0
Candidatus Levybacteria bacterium RIFCSPHIGHO2_01_FULL_40_15b	0					Leptolyngbya sp. JSC-1	0	0			Shewanella sp. MR-4	0
Gaiella sp. SCGC AG-212-M14	0					Smithella sp. SCADC	0	0			Lactobacillus graminis	0
Nitrospira sp. SCGC AG-212-E16	0					Draconibacterium sediminis	0	0			Phaeobacter gallaeciensis	0
Candidatus Moranbacteria bacterium RIFCSPHIGHO2_02_FULL_40_12b	0					Mesorhizobium sp. F7	0	0			Shewanella woodyi	0
Candidatus Nealsonbacteria bacterium RBG_13_36_15	0					Paenibacillus sp. VKM B-2647	0	0			Coniosporium apollinis	0
Nitrospirae bacterium GWD2_57_8	0					Planococcus faecalis	0	0			Paenibacillus mucilaginosus	0
Candidatus Nomurabacteria bacterium RIFCSPHIGHO2_02_FULL_42_24	0					Nitrospira sp. OLB3	0	0			Pluralibacter gergoviae	0
Omnitrophica bacterium GWA2_52_8	0					Candidatus Roizmanbacteria bacterium GW2011_GWA2_35_19	0	0			Serratia ficaria	0
Omnitrophica bacterium RIFCSPHIGHO2_02_FULL_49_9	0					Anaerobium acetethylicum	0	0			Calocera viscosa	0
Omnitrophica bacterium RIFCSPLOWO2_01_FULL_50_24	0					Bacteroidetes bacterium OLB12	0	0			Halothece sp. PCC 7418	0
Omnitrophica WOR_2 bacterium GWC2_45_7	0					Bacillus sp. FJAT-27445	0	0			Hydrogenophaga flava	0
Omnitrophica WOR_2 bacterium GWF2_63_9	0					Clostridiales bacterium mt11	0	0			Paracoccus alkenifer	0
Omnitrophica WOR_2 bacterium RBG_13_41_10	0					Rhodocyclaceae bacterium Paddy-1	0	0			Pantoea stewartii	0
Omnitrophica WOR_2 bacterium RIFCSPHIGHO2_02_FULL_46_37	0					Niastella vici	0	0			Legionella waltersii	0
Omnitrophica WOR_2 bacterium RIFCSPLOWO2_12_FULL_51_8	0					Gemmatimonas sp. SG8_23	0	0			Streptomyces cellostaticus	0
Planctomycetes bacterium RIFCSPLOWO2_12_38_17	0					Acidithiobacillales bacterium SM23_46	0	0			Streptomyces prunicolor	0
Planctomycetes bacterium GWC2_39_26	0					Candidatus Methanoperedens sp. BLZ1	0	0			Streptomyces varsoviensis	0
Candidatus Portnoybacteria bacterium RBG_19FT_COMBO_36_7	0					Labrys sp. WJW	0	0			Streptomyces xanthophaeus	0
Candidatus Roizmanbacteria bacterium RIFCSPHIGHO2_12_FULL_36_11	0					Candidatus Aegiribacteria bacterium MLS_C	0	0			Actinomadura hibisca	0
Candidatus Roizmanbacteria bacterium RIFCSPLOWO2_01_FULL_38_11	0					Desertifilum sp. IPPAS B-1220	0	0			Erwinia mallotivora	0
Candidatus Roizmanbacteria bacterium RIFCSPLOWO2_02_FULL_38_10	0					Pseudomonas sp. L10.10	0	0			Aquamicrobium defluvii	0
Candidatus Rokubacteria bacterium GWA2_70_23	0					Marinicella sp. F2	0	0			Flavobacterium xanthum	0
Candidatus Rokubacteria bacterium GWA2_73_35	0					Acidobacteria bacterium RBG_16_64_8	0	0			Tindallia magadiensis	0
Candidatus Rokubacteria bacterium RIFCSPLOWO2_12_FULL_69_21	0					Anaeromyxobacter sp. RBG_16_69_14	0	0			Mesorhizobium plurifarium	0
Candidatus Rokubacteria bacterium RIFCSPLOWO2_12_FULL_71_19	0					Bacteroidetes bacterium RIFCSPLOWO2_12_FULL_31_6	0	0			Ostreococcus tauri	0
Candidatus Shapirobacteria bacterium RBG_13_44_7	0					Bdellovibrionales bacterium RIFOXYD1_FULL_53_11	0	0			Thielaviopsis punctulata	0
Spirochaetes bacterium GWB1_48_6	0					Chloroflexi bacterium RBG_13_46_14	0	0			Bacillus vallismortis	0
Candidatus Taylorbacteria bacterium RIFCSPHIGHO2_02_FULL_46_13	0					Chloroflexi bacterium RBG_16_68_14	0	0			Achromobacter piechaudii	0
Candidatus Tectomicrobia bacterium RIFCSPLOWO2_02_FULL_70_19	0					Deltaproteobacteria bacterium RBG_19FT_COMBO_52_11	0	0			Pseudomonas balearica	0
Candidatus Uhrbacteria bacterium RIFCSPLOWO2_02_FULL_48_12	0					Deltaproteobacteria bacterium RIFOXYD12_FULL_50_9	0	0			Saccharomonospora xinjiangensis	0
Candidatus Veblenbacteria bacterium RIFOXYA2_FULL_43_9	0					Deltaproteobacteria bacterium RIFOXYD12_FULL_55_16	0	0			Mannheimia haemolytica	0
Verrucomicrobia bacterium RIFCSPHIGHO2_12_FULL_41_10	0					Elusimicrobia bacterium RBG_16_66_12	0	0			Clostridium acetireducens	0
Candidatus Wildermuthbacteria bacterium RIFCSPLOWO2_12_FULL_40_9	0					Elusimicrobia bacterium RIFOXYB2_FULL_48_7	0	0			Roseateles depolymerans	0
Candidatus Woesebacteria bacterium RBG_13_34_9	0					Gemmatimonadetes bacterium GWC2_71_10	0	0			Sinorhizobium arboris	0
candidate division WWE3 bacterium RIFCSPLOWO2_01_FULL_39_13	0					Lentisphaerae bacterium GWF2_38_69	0	0			Moraxella sp. TA144	0
Candidatus Yonathbacteria bacterium RIFCSPHIGHO2_01_FULL_51_10	0					Nitrospirae bacterium RBG_16_43_11	0	0			Scardovia inopinata	0
Actinobacteria bacterium 13_1_20CM_3_71_11	0					Nitrospirae bacterium RIFCSPHIGHO2_01_FULL_66_17	0	0			Hyphomonas oceanitis	0
Actinobacteria bacterium 13_2_20CM_2_71_6	0					Desulfuromonadaceae bacterium GWC2_58_13	0	0			Geobacillus caldoxylosilyticus	0
Thermoplasmatales archaeon SG8-52-1	0					Planctomycetes bacterium RBG_16_59_8	0	0			Lactobacillus selangorensis	0
Thermoplasmatales archaeon SG8-52-4	0					Spirochaetes bacterium GWF1_49_6	0	0			Centipeda periodontii	0
Euryarchaeota archaeon SM23-78	0					Verrucomicrobia bacterium RIFCSPLOWO2_12_FULL_64_8	0	0			Paracoccus pantotrophus	0
Comamonadaceae bacterium CG2_30_60_41	0					Acidobacteria bacterium 13_1_20CM_4_56_7	0	0			Leminorella grimontii	0
Deltaproteobacteria bacterium 13_1_40CM_3_69_14	0					Betaproteobacteria bacterium CG2_30_68_42	0	0			Buttiauxella noackiae	0
Deltaproteobacteria bacterium 13_1_40CM_4_54_4	0					Hydrogenophilaceae bacterium CG1_02_62_390	0	0			Sulfitobacter mediterraneus	0
Elusimicrobia bacterium CG1_02_63_36	0					Nitrospirae bacterium 13_2_20CM_2_61_4	0	0			Roseospirillum parvum	0
Fibrobacteres bacterium CG2_30_45_31	0					Cohnella sp. 6021052837	0	0			Cystobacter violaceus	0
Flavobacteriaceae bacterium CG1_02_35_72	0					Desulfuromonas sp. DDH964	0	0			Stigmatella erecta	0
Flavobacteriaceae bacterium CG2_30_31_66	0					Desulfotomaculum sp. GSS09	0	0			Chlamydia caviae	0
Gemmatimonadetes bacterium 13_1_40CM_4_69_8	0					Arachidicoccus sp. BS20	0	0			Succinimonas amylolytica	0
Candidatus Gracilibacteria bacterium CG1_02_38_174	0					Prosthecochloris sp. CIB 2401	0	0			Gordonia alkanivorans	0
Candidatus Kuenenbacteria bacterium CG1_02_38_13	0					Desulfobacterales bacterium S5133MH4	0	0			Slackia heliotrinireducens	0
Candidatus Levybacteria bacterium CG2_30_37_29	0					Mucilaginibacter sp. PPCGB 2223	0	0			Virgibacillus proomii	0
Candidatus Magasanikbacteria bacterium CG1_02_32_51	0					Bacteroidales bacterium 45-6	0	0			Beutenbergia cavernae	0
Candidatus Micrarchaeota archaeon CG1_02_51_15	0					Clostridiales bacterium 38-18	0	0			Pseudarthrobacter chlorophenolicus	0
Candidatus Micrarchaeota archaeon CG1_02_55_22	0					Archangium gephyra	0	0			Mannheimia granulomatis	0
Candidatus Moranbacteria bacterium CG2_30_45_14	0					Treponema bryantii	0	0			Cladophialophora carrionii	0
Nitrospirae bacterium 13_2_20CM_2_62_8	0					Azospirillum lipoferum	0	0			Idiomarina abyssalis	0
Nitrospirae bacterium 13_2_20CM_2_63_8	0					Sinorhizobium meliloti	0	0			Arenibacter latericius	0
Candidatus Omnitrophica bacterium CG1_02_49_10	0					Wolinella succinogenes	0	0			[Pseudomonas] cissicola	0
Candidatus Omnitrophica bacterium CG1_02_49_16	0					Desulfovibrio vulgaris	0	0			Bacillus halodurans	0
Candidatus Pacebacteria bacterium CG1_02_43_31	0					Desulfobulbus propionicus	0	0			Propionispira raffinosivorans	0
Parcubacteria group bacterium CG1_02_36_42	0					Bdellovibrio bacteriovorus	0	0			Eremococcus coleocola	0
Parcubacteria group bacterium CG1_02_39_15	0					Flexibacter roseolus	0	0			Lactobacillus manihotivorans	0
Parcubacteria group bacterium CG1_02_44_31	0					Blastochloris viridis	0	0			Caulobacter segnis	0
Parcubacteria group bacterium CG1_02_44_65	0					Chlorogloeopsis fritschii	0	0			Gordonia amicalis	0
Parcubacteria group bacterium CG2_30_36_21	0					Ruminococcus flavefaciens	0	0			Pseudomonas abietaniphila	0
Candidatus Peregrinibacteria bacterium CG1_02_41_10	0					Streptococcus pneumoniae	0	0			Ruegeria pomeroyi	0
Candidatus Peregrinibacteria bacterium CG2_30_44_17	0					Bacillus badius	0	0			Moraxella caprae	0
Candidatus Rokubacteria bacterium 13_1_40CM_2_68_8	0					Clostridium formicaceticum	0	0			Oligella urethralis	0
Candidatus Rokubacteria bacterium 13_1_40CM_4_69_5	0					[Clostridium] purinilyticum	0	0			Thioalkalimicrobium aerophilum	0
Thiomicrospira sp. CG2_30_44_34	0					[Clostridium] litorale	0	0			Microbacterium ketosireducens	0
bacterium CG1_02_42_9	0					Desulfosporosinus orientis	0	0			Pandoraea pnomenusa	0
Zetaproteobacteria bacterium CG1_02_53_45	0					Methanosarcina mazei	0	0			Pandoraea pulmonicola	0
Parcubacteria group bacterium RIFCSPHIGHO2_01_FULL_47_10b	0					Rikenella microfusus	0	0			Roseivivax halotolerans	0
Candidatus Doudnabacteria bacterium RIFCSPHIGHO2_01_52_17	0					Chitinophaga arvensicola	0	0			Herbaspirillum sp. B39	0
Candidatus Lindowbacteria bacterium RIFCSPLOWO2_12_FULL_62_27	0					Scytonema hofmannii	0	0			Flavobacterium sp. B17	0
Candidatus Schekmanbacteria bacterium RBG_16_38_11	0					Methanococcus maripaludis	0	0			Rhodococcus pyridinivorans	0
Candidatus Wirthbacteria bacterium CG2_30_54_11	0					Thioploca ingrica	0	0			Acetobacter tropicalis	0
Pedobacter sp. CCM 8644	0					Succiniclasticum ruminis	0	0			Tenacibaculum mesophilum	0
Aliterella atlantica	0					Halobacteroides halobius	0	0			Serratia sp. ATCC 39006	0
Candidatus Arthromitus sp. SFB-turkey	0					Leucothrix mucor	0	0			Valsa mali	0
Pseudomonas sp. 28 E 9	0					Desulfohalobium retbaense	0	0			Methylibium petroleiphilum	0
Pseudomonas sp. 25 R 14	0					[Clostridium] hungatei	0	0			Bradyrhizobium yuanmingense	0
Clostridium sp. Bc-iso-3	0					Syntrophobotulus glycolicus	0	0			Anaerovorax odorimutans	0
Crocinitomix sp. MedPE-SWsnd	0					Brevibacillus choshinensis	0	0			Porphyromonas gulae	0
Bacteriovorax sp. MedPE-SWde	0					Magnetospirillum gryphiswaldense	0	0			Ignatzschineria larvae	0
Humibacillus sp. DSM 29435	0					Desulfovibrio alaskensis	0	0			Enterococcus villorum	0
Desulfobacterales bacterium C00003060	0					Paenibacillus chondroitinus	0	0			Bathymodiolus septemdierum thioautotrophic gill symbiont	0
Anaerococcus sp. Marseille-P2765	0					Desulfurobacterium thermolithotrophum	0	0			Bradyrhizobium sp. ORS 285	0
Acidaminococcus sp. Marseille-P2764	0					Thermanaerovibrio acidaminovorans	0	0			Marinomonas mediterranea	0
Levyella sp. Marseille-P3170	0					Ochrobactrum intermedium	0	0			uncultured Epsilonproteobacteria bacterium	0
Pseudomonas sp. WCHP16	0					Paenibacillus dendritiformis	0	0			Photobacterium sp. SKA34	0
Oscillatoriales cyanobacterium USR001	0					Xenophilus azovorans	0	0			Roseinatronobacter thiooxidans	0
Pseudoxanthomonas sp. YR558	0					Pseudopedobacter saltans	0	0			Pseudoxanthomonas mexicana	0
Nesterenkonia sp. PF2B19	0					Hungatella hathewayi	0	0			Catelliglobosispora koreensis	0
Chitinophaga sp. CF118	0					Dysgonomonas gadei	0	0			Thiomicrospira arctica	0
Aeromonas sp. 62-46	0					Sporanaerobacter acetigenes	0	0			Idiomarina loihiensis	0
Candidatus Amoebophilus sp. 36-38	0					Ilyobacter polytropus	0	0			Methylosarcina lacus	0
Cellulomonas sp. 73-92	0					Tistrella mobilis	0	0			Granulicatella balaenopterae	0
Solirubrobacterales bacterium 67-14	0					Corallococcus coralloides	0	0			Pseudoalteromonas flavipulchra	0
Fibrobacter sp. UWOV1	0					Desulfotignum phosphitoxidans	0	0			[Eubacterium] sulci	0
Buchnera aphidicola	0					Desulfonauticus submarinus	0	0			Leifsonia aquatica	0
Leptospira biflexa	0					Ottowia thiooxydans	0	0			Thermobifida cellulosilytica	0
Leptospira interrogans	0					Bacillus drentensis	0	0			Rathayibacter toxicus	0
Campylobacter coli	0					Bacillus novalis	0	0			Mycobacterium houstonense	0
Campylobacter lari	0					Thiocapsa marina	0	0			Acetobacter cibinongensis	0
Helicobacter cinaedi	0					Robiginitalea biformata	0	0			Thioalkalimicrobium cyclicum	0
Helicobacter felis	0					Bacillus aurantiacus	0	0			Salinicoccus alkaliphilus	0
Helicobacter fennelliae	0					Methanolinea tarda	0	0			Lactobacillus ingluviei	0
Helicobacter mustelae	0					Sporolactobacillus nakayamae	0	0			Staphylococcus fleurettii	0
Psychroflexus gondwanensis	0					Aquiflexum balticum	0	0			Pseudomonas sp. MT-1	0
Pseudomonas mendocina	0					Salegentibacter flavus	0	0			Burkholderia ambifaria	0
Pseudomonas sp.	0					Micromonospora krabiensis	0	0			Sphingomonas melonis	0
Fluoribacter bozemanae	0					Desulfosporosinus youngiae	0	0			Turicibacter sanguinis	0
Legionella feeleii	0					Chitinilyticum aquatile	0	0			Microscilla sp. PRE1	0
Legionella israelensis	0					Paenibacillus terrigena	0	0			Methanothermococcus okinawensis	0
Legionella jamestowniensis	0					Runella limosa	0	0			Pseudomonas graminis	0
Legionella jordanis	0					Methylophaga thiooxydans	0	0			Paenibacillus borealis	0
Neisseria lactamica	0					Halalkalibacillus halophilus	0	0			Planomonospora sphaerica	0
Bergeriella denitrificans	0					Proteiniborus ethanoligenes	0	0			Actinomadura latina	0
Neisseria elongata	0					Dethiobacter alkaliphilus	0	0			Kaistia adipata	0
Polaribacter irgensii	0					magneto-ovoid bacterium MO-1	0	0			uncultured Termite group 1 bacterium	0
Pantoea ananatis	0					Tepidanaerobacter acetatoxydans	0	0			Rhodococcus tukisamuensis	0
Klebsiella oxytoca	0					Providencia sneebia	0	0			Gelidibacter mesophilus	0
Shigella boydii	0					Phycisphaera mikurensis	0	0			Vitellibacter vladivostokensis	0
Xenorhabdus nematophila	0					Desulfovibrio legallii	0	0			Bradyrhizobium sp. th.b2	0
Yersinia enterocolitica	0					Sporolituus thermophilus	0	0			Shewanella fidelis	0
Vibrio cincinnatiensis	0					Carboxydothermus islandicus	0	0			endosymbiont of Bathymodiolus sp.	0
Haemophilus haemolyticus	0					Bauldia litoralis	0	0			Halomonas halocynthiae	0
[Haemophilus] ducreyi	0					Azoarcus sp. KH32C	0	0			Lactobacillus vaccinostercus	0
Pasteurella testudinis	0					Desulfovibrio piezophilus	0	0			Alicycliphilus denitrificans	0
Rickettsia rickettsii	0					Desulfosporosinus acidiphilus	0	0			Burkholderia anthina	0
Bacteroides thetaiotaomicron	0					Alteribacillus iranensis	0	0			Carnobacterium pleistocenium	0
Campylobacter ureolyticus	0					Bacillus sp. J37	0	0			Agarivorans albus	0
Fusobacterium necrophorum	0					Brevibacillus massiliensis	0	0			Thermoproteus uzoniensis	0
Fusobacterium ulcerans	0					filamentous cyanobacterium ESFC-1	0	0			Veillonella montpellierensis	0
Acidaminococcus fermentans	0					Geitlerinema sp. PCC 7407	0	0			uncultured Brachybacterium sp.	0
Ehrlichia chaffeensis	0					Oscillatoria sp. PCC 10802	0	0			Marinilactibacillus psychrotolerans	0
Aquimarina latercula	0					Methanobacterium sp. Maddingley MBC34	0	0			Neisseria dentiae	0
Sphingobacterium mizutaii	0					Bacillus massiliogorillae	0	0			Loktanella salsilacus	0
Afipia felis	0					Thiorhodococcus sp. AK35	0	0			Actinoplanes friuliensis	0
Chlorobaculum tepidum	0					Flammeovirgaceae bacterium 311	0	0			Porphyrobacter sanguineus	0
Planktothrix agardhii	0					Clostridium sp. CAG:1024	0	0			Pseudomonas jinjuensis	0
Trichodesmium erythraeum	0					Rhodopirellula europaea	0	0			Lampropedia hyalina	0
Oenococcus oeni	0					Hippea alviniae	0	0			Nitrosospira sp. Nl5	0
Peptoniphilus asaccharolyticus	0					Mucilaginibacter polytrichastri	0	0			Acinetobacter baylyi	0
Finegoldia magna	0					Archaeoglobus sulfaticallidus	0	0			Dickeya dianthicola	0
Staphylococcus epidermidis	0					Acinetobacter sp. UNC436CL71CviS28	0	0			Neptuniibacter caesariensis	0
Deinococcus radiodurans	0					Paenibacillus sp. URHA0014	0	0			Amycolatopsis vancoresmycina	0
Streptococcus pyogenes	0					Pseudomonas sp. URHB0015	0	0			Carnobacterium sp. 17-4	0
Streptococcus iniae	0					uncultured Desulfofustis sp. PB-SRB1	0	0			Afipia massiliensis	0
Streptococcus parauberis	0					Parachlamydia sp. C2	0	0			Roseovarius mucosus	0
Streptococcus uberis	0					Thiohalocapsa sp. ML1	0	0			Clostridium ragsdalei	0
Lactococcus plantarum	0					Mucinivorans hirudinis	0	0			Fulvimarina pelagi	0
Aerococcus viridans	0					Moheibacter sediminis	0	0			Thalassospira xiamenensis	0
Atopobium rimae	0					Bacillus sp. UNC41MFS5	0	0			Mycobacterium saskatchewanense	0
Brevibacillus brevis	0					Candidatus Accumulibacter sp. SK-01	0	0			Clostridium diolis	0
Thermoanaerobacterium thermosaccharolyticum	0					Lentibacillus amyloliquefaciens	0	0			Shewanella psychrophila	0
[Clostridium] innocuum	0					Bacillus sp. B-jedd	0	0			Corynebacterium ciconiae	0
Clostridium fallax	0					Saccharicrinis marinus	0	0			Bacillus patagoniensis	0
Clostridium ljungdahlii	0					Pseudobacteriovorax antillogorgiicola	0	0			Methylophaga aminisulfidivorans	0
Clostridium scatologenes	0					Clostridium sp. KNHs214	0	0			Methanobrevibacter millerae	0
Lactobacillus acetotolerans	0					Rhodocyclaceae bacterium PG1-Ca6	0	0			Synechococcus sp. CB0205	0
Lactobacillus alimentarius	0					Clostridiaceae bacterium mt12	0	0			Lactobacillus rennini	0
Lactobacillus ruminis	0					Desulfobacterales bacterium SG8_35_2	0	0			Nocardia xishanensis	0
Lactobacillus sharpeae	0					Gammaproteobacteria bacterium SG8_11	0	0			Nocardiopsis valliformis	0
Weissella viridescens	0					Gammaproteobacteria bacterium SG8_31	0	0			Helcococcus sueciensis	0
Listeria welshimeri	0					Gammaproteobacteria bacterium SG8_47	0	0			Burkholderia sp. Ch1-1	0
Actinomyces odontolyticus	0					candidate division Zixibacteria bacterium SM23_73	0	0			Loktanella fryxellensis	0
Trueperella pyogenes	0					Bacillus sp. FJAT-25509	0	0			Loktanella vestfoldensis	0
Bifidobacterium asteroides	0					Algoriphagus sp. M8-2	0	0			Pseudoalteromonas aliena	0
Corynebacterium diphtheriae	0					Parabacteroides sp. SB4	0	0			Gordonia otitidis	0
Corynebacterium callunae	0					Acidobacteria bacterium RIFCSPLOWO2_02_FULL_61_28	0	0			Microbulbifer thermotolerans	0
Holdemanella biformis	0					Acidobacteria bacterium RIFCSPLOWO2_12_FULL_59_11	0	0			Paraburkholderia phenoliruptrix	0
Eubacterium limosum	0					Bacteroidetes bacterium GWF2_40_14	0	0			Verruconis gallopava	0
Mycobacterium kansasii	0					Betaproteobacteria bacterium RIFCSPLOWO2_12_FULL_62_13	0	0			Paenibacillus antarcticus	0
Mycobacterium leprae	0					Chloroflexi bacterium RBG_16_69_14	0	0			Pseudoclavibacter helvolus	0
Mycobacterium scrofulaceum	0					Deltaproteobacteria bacterium RBG_13_51_10	0	0			Arcobacter cibarius	0
Mycobacterium thermoresistibile	0					Deltaproteobacteria bacterium RBG_16_71_12	0	0			Shewanella decolorationis	0
Mycobacterium gilvum	0					Deltaproteobacteria bacterium RIFOXYD12_FULL_53_23	0	0			Sphingomonas phyllosphaerae	0
Saccharopolyspora erythraea	0					Geobacteraceae bacterium GWB2_52_12	0	0			Marinilactibacillus piezotolerans	0
Dermatophilus congolensis	0					Omnitrophica bacterium RIFCSPHIGHO2_02_FULL_63_14	0	0			Anaerocolumna jejuensis	0
Actinoplanes missouriensis	0					Planctomycetes bacterium RBG_13_44_8b	0	0			Paraburkholderia phytofirmans	0
Micromonospora viridifaciens	0					Spirochaetes bacterium GWC2_52_13	0	0			Winogradskyella thalassocola	0
Streptomyces atratus	0					Spirochaetes bacterium GWF1_41_5	0	0			Flavobacterium frigidimaris	0
Streptomyces fradiae	0					Spirochaetes bacterium GWF1_51_8	0	0			Lysobacter gummosus	0
Streptomyces phaeochromogenes	0					Spirochaetes bacterium RIFOXYC1_FULL_54_7	0	0			Lysobacter concretionis	0
Streptomyces rimosus	0					Syntrophobacterales bacterium RBG_19FT_COMBO_59_10	0	0			Marinomonas ushuaiensis	0
Streptomyces viridochromogenes	0					Acidobacteria bacterium 13_1_40CM_2_68_5	0	0			Pilibacter termitis	0
Streptomyces purpureus	0					Acidobacteria bacterium 13_1_40CM_4_69_4	0	0			Nocardia anaemiae	0
Streptomyces sclerotialus	0					Acidobacteria bacterium 13_2_20CM_2_66_4	0	0			Stenotrophomonas koreensis	0
Thermobispora bispora	0					Actinobacteria bacterium 13_1_20CM_4_69_9	0	0			Bacillus qingdaonensis	0
Kitasatospora setae	0					Actinobacteria bacterium 13_2_20CM_2_66_6	0	0			Arthrobacter sp. 35/47	0
Mycoplasma agalactiae	0					Cyanobacteria bacterium 13_1_20CM_4_61_6	0	0			Flavobacterium segetis	0
Mycoplasma mobile	0					Elusimicrobia bacterium CG1_02_56_21	0	0			Aquimarina muelleri	0
Ureaplasma urealyticum	0					Nitrospirae bacterium CG2_30_70_394	0	0			Sphingopyxis baekryungensis	0
Methanohalophilus mahii	0					Candidatus Omnitrophica bacterium CG1_02_40_15	0	0			Flavobacterium granuli	0
Methanothermus fervidus	0					Candidatus Rokubacteria bacterium 13_2_20CM_69_15_1	0	0			uncultured Pelotomaculum sp.	0
Methanococcus voltae	0					Clostridium sp. Marseille-P2414	0	0			Bradyrhizobium sp. BTAi1	0
Methanosarcina thermophila	0					Paenibacillus sp. Marseille-P2472	0	0			Devosia limi	0
Methanolobus tindarius	0					Candidatus Riflebacteria bacterium GWC2_50_8	0	0			Pseudomonas argentinensis	0
Halobacterium salinarum	0					Bacillus sp. NC2-31	0	0			Acetivibrio ethanolgignens	0
Pyrococcus furiosus	0					Gordonibacter sp. Marseille-P2775	0	0			Erythrobacter vulgaris	0
Pyrobaculum islandicum	0					Cohnella sp. OV330	0	0			Pseudomonas azotifigens	0
Staphylothermus marinus	0					Desulfobacterales bacterium S7086C20	0	0			Dyadobacter crusticola	0
Thermoplasma acidophilum	0					Anaerolineaceae bacterium oral taxon 439	0	0			Ruegeria sp. TM1040	0
Halanaerobium praevalens	0					Flavobacteriia bacterium 40-80	0	0			Anoxybacillus amylolyticus	0
Thermotoga neapolitana	0					Bacteroidetes bacterium 43-16	0	0			Candidatus Berkiella aquae	0
Bathymodiolus thermophilus thioautotrophic gill symbiont	0					Bacteroidetes bacterium 46-16	0	0			Nocardia lijiangensis	0
Arhodomonas aquaeolei	0					Stigmatella aurantiaca	0	0			Bacillus lehensis	0
Gardnerella vaginalis	0					Lysobacter enzymogenes	0	0			Sedimentibacter sp. B4	0
Hirschia baltica	0					Flectobacillus major	0	0			Catenulispora acidiphila	0
unidentified prokaryotic organism	0					Pseudomonas stutzeri	0	0			Pusillimonas noertemannii	0
Verrucomicrobium spinosum	0					Pseudomonas pseudoalcaligenes	0	0			Streptomyces rubidus	0
Carnobacterium gallinarum	0					Chlamydia trachomatis	0	0			Chryseobacterium taeanense	0
Synergistes jonesii	0					Sebaldella termitidis	0	0			Maribius salinus	0
Symbiodinium microadriaticum	0					Oxalobacter formigenes	0	0			Streptococcus massiliensis	0
Chlamydomonas reinhardtii	0					Selenomonas ruminantium	0	0			Roseovarius nubinhibens	0
Volvox carteri	0					Chitinophaga sancti	0	0			Enterococcus canintestini	0
Schizosaccharomyces pombe	0					Chlorobium phaeobacteroides	0	0			Mycobacterium aromaticivorans	0
Cyberlindnera jadinii	0					Enterococcus faecalis	0	0			Gluconobacter albidus	0
Pichia kudriavzevii	0					Bacillus coagulans	0	0			Nonlabens sediminis	0
Millerozyma farinosa	0					Paenibacillus lautus	0	0			Pseudomonas otitidis	0
Torulaspora delbrueckii	0					Bacillus mycoides	0	0			Pseudomonas vranovensis	0
Aspergillus aculeatus	0					Geobacillus stearothermophilus	0	0			Parapedobacter koreensis	0
Penicillium camemberti	0					Brevibacillus laterosporus	0	0			Sulfitobacter litoralis	0
Exidia glandulosa	0					Clostridium acetobutylicum	0	0			Roseovarius pacificus	0
Agaricus bisporus	0					Clostridium tyrobutyricum	0	0			Tuberibacillus calidus	0
Colletotrichum orbiculare	0					Clostridium kluyveri	0	0			Actinoalloteichus hymeniacidonis	0
Fusarium oxysporum	0					Clostridium tetanomorphum	0	0			Herbaspirillum hiltneri	0
Cenococcum geophilum	0					Halobacillus halophilus	0	0			Lacinutrix mariniflava	0
Grifola frondosa	0					Methanospirillum hungatei	0	0			Paenibacillus barengoltzii	0
Herpetomonas muscarum	0					Methanosarcina acetivorans	0	0			Pelagibaca bermudensis	0
Trichomonas vaginalis	0					Desulfobacter postgatei	0	0			Salegentibacter agarivorans	0
Plasmodium gallinaceum	0					Teredinibacter turnerae	0	0			Rhodanobacter spathiphylli	0
Babesia microti	0					Nostoc sp. PCC 7524	0	0			Clostridium sp. BL-8	0
Anaerobiospirillum succiniciproducens	0					Porphyromonas macacae	0	0			Acidovorax sp. KKS102	0
Penicillium expansum	0					Prevotella nigrescens	0	0			Shewanella loihica	0
Lactobacillus curvatus	0					[Clostridium] cellulosi	0	0			Leeuwenhoekiella blandensis	0
Heliobacillus mobilis	0					Azospirillum halopraeferens	0	0			Terribacillus saccharophilus	0
Legionella anisa	0					Rhodospirillum centenum	0	0			Granulibacter bethesdensis	0
Legionella cherrii	0					Rhodovulum sulfidophilum	0	0			Ferrimonas kyonanensis	0
Paraburkholderia andropogonis	0					Helicobacter pullorum	0	0			Pelosinus fermentans	0
Burkholderia gladioli	0					Bacillus thermoamylovorans	0	0			Paenibacillus sabinae	0
Tannerella forsythia	0					Methanosarcina siciliae	0	0			Pseudomonas delhiensis	0
Porphyromonas levii	0					[Eubacterium] angustum	0	0			Caulobacter sp. K31	0
Odoribacter splanchnicus	0					Methanosalsum zhilinae	0	0			Bacillus sp. MN5	0
Prevotella bivia	0					Acinetobacter sp. CIP-A165	0	0			Flaviramulus basaltis	0
Prevotella denticola	0					Paenibacillus macerans	0	0			Thalassococcus halodurans	0
Prevotella intermedia	0					Sporomusa sphaeroides	0	0			Halomonas gudaonensis	0
Candidatus Photodesmus katoptron	0					Desulfitobacterium hafniense	0	0			Vibrio sinaloensis	0
Haloarcula vallismortis	0					Nitrosococcus mobilis	0	0			Ruegeria mobilis	0
Herbidospora cretacea	0					Nitrosomonas nitrosa	0	0			Bacillus sp. TD41	0
Allomyces macrogynus	0					Thermobrachium celere	0	0			Amycolatopsis nigrescens	0
Pyrococcus abyssi	0					Desulfocapsa sulfexigens	0	0			Pseudophaeobacter arcticus	0
[Clostridium] spiroforme	0					Lachnoclostridium phytofermentans	0	0			Paraburkholderia ferrariae	0
Thermoanaerobacter thermocopriae	0					Cupriavidus basilensis	0	0			Cupriavidus sp. amp6	0
[Clostridium] cellobioparum	0					Rhodoferax antarcticus	0	0			Algoriphagus machipongonensis	0
[Clostridium] papyrosolvens	0					Desulfonispora thiosulfatigenes	0	0			Roseobacter sp. SK209-2-6	0
[Clostridium] polysaccharolyticum	0					Clostridium aceticum	0	0			Loktanella tamlensis	0
[Clostridium] sphenoides	0					Cryptobacterium curtum	0	0			Wenxinia marina	0
Vibrio splendidus	0					Azoarcus toluclasticus	0	0			Lysobacter defluvii	0
Leptospira kirschneri	0					Thiothrix eikelboomii	0	0			Paraburkholderia nodosa	0
Taylorella equigenitalis	0					Ramlibacter tataouinensis	0	0			Mesoflavibacter zeaxanthinifaciens	0
Lipomyces starkeyi	0					Runella zeae	0	0			Donghicola eburneus	0
Hildenbrandia rubra	0					Legionella fallonii	0	0			Sphingorhabdus marina	0
Eggerthia catenaformis	0					Methanomethylovorans hollandica	0	0			Nocardioides insulae	0
Calothrix parietina	0					Methylosarcina fibrata	0	0			Marmoricola aequoreus	0
Human herpesvirus 6B	0					Propionispora vibrioides	0	0			Lachnospiraceae bacterium A2	0
Desulfurella acetivorans	0					Bacillus nealsonii	0	0			Microbacterium ginsengisoli	0
Anaerococcus hydrogenalis	0					Desulfovibrio dechloracetivorans	0	0			Deefgea rivuli	0
Anaerococcus prevotii	0					Denitrovibrio acetiphilus	0	0			Aureimonas ureilytica	0
Anaerococcus vaginalis	0					Pseudanabaena sp. PCC 6802	0	0			Kushneria avicenniae	0
Entamoeba invadens	0					Phormidium tenue	0	0			Actinomycetospora chiangmaiensis	0
Gonium pectorale	0					Shimazuella kribbensis	0	0			Pseudosphingobacterium domesticum	0
Eremothecium gossypii	0					Azospira oryzae	0	0			Sediminibacillus albus	0
Purpureocillium lilacinum	0					Bacillus litoralis	0	0			Rhizobium multihospitium	0
Coriobacterium glomerans	0					Pseudomonas parafulva	0	0			Microterricola viridarii	0
Actinopolyspora mortivallis	0					Desulfovibrio cuneatus	0	0			Cronobacter dublinensis	0
Microbacterium barkeri	0					Anaeromyxobacter dehalogenans	0	0			Blautia wexlerae	0
Acetobacterium woodii	0					Acidiferrobacter thiooxydans	0	0			Azoarcus olearius	0
Neorickettsia helminthoeca	0					Caminicella sporogenes	0	0			Exiguobacterium sp. CNU020	0
Gluconacetobacter diazotrophicus	0					Gemmatimonas aurantiaca	0	0			Sphingobium chinhatense	0
uncultured delta proteobacterium	0					Candidatus Kuenenia stuttgartiensis	0	0			Lactobacillus equicursoris	0
Thalassiosira pseudonana	0					Rubritepida flocculans	0	0			Paraburkholderia bryophila	0
Citrobacter amalonaticus	0					Paraliobacillus ryukyuensis	0	0			Jannaschia donghaensis	0
Sporichthya polymorpha	0					Afifella pfennigii	0	0			Mucilaginibacter paludis	0
Actinoplanes philippinensis	0					Flavobacterium frigoris	0	0			Natronincola peptidivorans	0
Corynebacterium kutscheri	0					Crinalium epipsammum	0	0			Alkalibacterium pelagium	0
Bilophila wadsworthia	0					Thioalkalivibrio thiocyanodenitrificans	0	0			Salsuginibacillus kocurii	0
Gordonia aichiensis	0					Owenweeksia hongkongensis	0	0			Nitriliruptor alkaliphilus	0
Gordonia amarae	0					Methylomicrobium alcaliphilum	0	0			Novosphingobium mathurense	0
Clostridium homopropionicum	0					Algoriphagus alkaliphilus	0	0			Pseudomonas panipatensis	0
[Clostridium] neopropionicum	0					Bordetella ansorpii	0	0			Candidatus Synechococcus spongiarum	0
Nocardia brevicatena	0					Dactylococcopsis salina	0	0			Idiomarina sediminum	0
Helicobacter bilis	0					Desulfovibrio sp. A2	0	0			Fibulorhizoctonia sp. CBS 109695	0
Enterococcus casseliflavus	0					Caldibacillus debilis	0	0			Halomicrobium katesii	0
Streptomyces pristinaespiralis	0					Chrysiogenes arsenatis	0	0			Sphingobium lucknowense	0
Corynebacterium vitaeruminis	0					Pseudomonas moraviensis	0	0			Rhodobaca barguzinensis	0
Rhodococcus rhodnii	0					Dokdonella koreensis	0	0			Corynebacterium massiliense	0
Methanobrevibacter arboriphilus	0					Paenibacillus sp. JDR-2	0	0			Bradyrhizobium sp. Cp5.3	0
[Eubacterium] eligens	0					Leeia oryzae	0	0			Devosia geojensis	0
Eubacterium ramulus	0					Amphibacillus sediminis	0	0			Psychromonas aquimarina	0
Eubacterium uniforme	0					Paenibacillus forsythiae	0	0			Psychromonas ossibalaenae	0
Paulinella chromatophora	0					Natranaerobius thermophilus	0	0			Rhodobacter johrii	0
Blattabacterium sp. (Mastotermes darwiniensis)	0					Niabella aurantiaca	0	0			Tenacibaculum soleae	0
Methylomicrobium agile	0					Pelosinus propionicus	0	0			Enterobacteria phage JS98-C3	0
Penicillium italicum	0					Thiohalospira halophila	0	0			Croceicoccus marinus	0
Streptomyces nodosus	0					Verrucomicrobiae bacterium DG1235	0	0			Pseudogulbenkiania subflava	0
Stereum hirsutum	0					Cyclobacterium lianum	0	0			Pseudoclavibacter soli	0
Sneathia sanguinegens	0					Nisaea denitrificans	0	0			Halomonas lutea	0
Actinosynnema mirum	0					Paenibacillus taiwanensis	0	0			Glaciecola sp. HTCC2999	0
Symbiochloris reticulata	0					Halobacillus mangrovi	0	0			Saccharibacillus sacchari	0
Amanita muscaria	0					Virgibacillus sp. SK37	0	0			Bordetella bronchialis	0
Porphyromonas catoniae	0					Thiohalomonas denitrificans	0	0			Halomonas korlensis	0
Enterococcus saccharolyticus	0					Microvirga lupini	0	0			Sistotremastrum suecicum	0
Eubacterium ruminantium	0					Clostridium tepidiprofundi	0	0			Lactobacillus hordei	0
Halomonas salina	0					Alkaliphilus oremlandii	0	0			Psychroflexus sediminis	0
Streptomyces collinus	0					Steroidobacter denitrificans	0	0			Anaerobacillus alkalidiazotrophicus	0
Corynebacterium argentoratense	0					Haloplasma contractile	0	0			Colletotrichum gloeosporioides	0
Mycobacterium peregrinum	0					Granulicella pectinivorans	0	0			Acinetobacter sp. TS25	0
Tolumonas auensis	0					Pedobacter nyackensis	0	0			Arthrobacter sanguinis	0
Johnsonella ignava	0					Virgibacillus siamensis	0	0			Lactobacillus odoratitofui	0
Enterococcus dispar	0					Pelosinus sp. UFO1	0	0			Shewanella marina	0
Mycobacterium conspicuum	0					Stenotrophomonas pavanii	0	0			Hydrocarboniphaga daqingensis	0
Aureococcus anophagefferens	0					Methanofollis ethanolicus	0	0			Bacillus velezensis	0
Rhodococcus wratislaviensis	0					Pseudomonas yamanorum	0	0			Paenibacillus glacialis	0
Legionella geestiana	0					Bacillus marmarensis	0	0			Kosakonia oryzae	0
Legionella gratiana	0					Belliella pelovolcani	0	0			Nocardiopsis sinuspersici	0
Legionella nautarum	0					Natribacillus halophilus	0	0			Butyricicoccus pullicaecorum	0
Legionella quinlivanii	0					Siphonobacter aquaeclarae	0	0			Eggerthella sp. YY7918	0
Legionella santicrucis	0					Spirosoma rigui	0	0			Erythrobacter gangjinensis	0
Legionella worsleiensis	0					Edaphobacter aggregans	0	0			Marivita cryptomonadis	0
Babjeviella inositovora	0					Dokdonella immobilis	0	0			Halomonas chromatireducens	0
Actinomadura kijaniata	0					Polycyclovorans algicola	0	0			Oceanimonas sp. GK1	0
Pseudobutyrivibrio ruminis	0					Planococcus salinarum	0	0			Vibrio sagamiensis	0
Anabaena sp. 90	0					Chitinophaga eiseniae	0	0			Pontibacillus litoralis	0
Weissella hellenica	0					Cesiribacter andamanensis	0	0			Paracoccus chinensis	0
Mycobacterium hassiacum	0					Fibrella aestuarina	0	0			Cellvibrio sp. OA-2007	0
[Clostridium] viride	0					Bacillus sp. 2_A_57_CT2	0	0			Prauserella marina	0
Tsukamurella pulmonis	0					Paenibacillus uliginis	0	0			Marinactinospora thermotolerans	0
Borrelia miyamotoi	0					Terrimicrobium sacchariphilum	0	0			Pelagibacterium halotolerans	0
Lautropia mirabilis	0					Methylomonas koyamae	0	0			Xanthomonas phage phiL7	0
Bacteroides caccae	0					Frankia sp. QA3	0	0			Paraoerskovia marina	0
Streptomyces aurantiacus	0					Hydrotalea flava	0	0			Pseudogulbenkiania ferrooxidans	0
Streptomyces lydicus	0					Oceanibacterium hippocampi	0	0			Flavobacterium glycines	0
Micromonospora carbonacea	0					Flavobacterium ummariense	0	0			Halomonas jeotgali	0
Micromonospora echinaurantiaca	0					Oceanobacillus limi	0	0			Tersicoccus phoenicis	0
Micromonospora rosaria	0					Metallibacterium scheffleri	0	0			Thiomonas sp. CB3	0
Pseudomonas oryzihabitans	0					Mastigocoleus testarum	0	0			Aureobasidium namibiae	0
Pseudomonas luteola	0					Methylophaga lonarensis	0	0			Mameliella alba	0
Serratia fonticola	0					Verrucomicrobia bacterium SCGC AAA168-F10	0	0			Streptococcus sp. M334	0
Acidovorax delafieldii	0					Bradyrhizobium sp. ARR65	0	0			Marinobacter antarcticus	0
Mycoplasma pullorum	0					Fusibacter sp. 3D3	0	0			Bradyrhizobium sp. ORS 375	0
Leptospira fainei	0					Anditalea andensis	0	0			Pseudoalteromonas lipolytica	0
Marinobacterium stanieri	0					Methylotenera versatilis	0	0			Francisella sp. TX077310	0
Acetomicrobium flavidum	0					Persicobacter sp. JZB09	0	0			Stenotrophomonas phage S1	0
Mycoplasma crocodyli	0					Flavobacterium noncentrifugens	0	0			Pseudomonas taeanensis	0
Thermoplasma volcanium	0					Bacillus ligniniphilus	0	0			Salinicoccus qingdaonensis	0
Pseudomonas fuscovaginae	0					Nonomuraea solani	0	0			Streptomyces iranensis	0
Salimicrobium album	0					Acinetobacter sp. CIP 102159	0	0			Loktanella sp. S4079	0
unidentified eubacterium SCB49	0					Acinetobacter sp. CIP 53.82	0	0			Rhodanobacter glycinis	0
Eimeria praecox	0					Myroides guanonis	0	0			Thermoanaerobacter mathranii	0
Mycoplasma auris	0					Tumebacillus flagellatus	0	0			Terribacillus aidingensis	0
Pediococcus damnosus	0					Draconibacterium orientale	0	0			Celeribacter neptunius	0
Lactobacillus dextrinicus	0					Chamaesiphon minutus	0	0			Pseudomonas peli	0
Tetragenococcus halophilus	0					Paenibacillus swuensis	0	0			Asaia platycodi	0
Mitsuokella multacida	0					Mesotoga prima	0	0			Lactobacillus paucivorans	0
Anabaena sp. CA = ATCC 33047	0					Candidatus Gloeomargarita lithophora	0	0			Neptunomonas antarctica	0
Acetobacterium wieringae	0					Paenibacillus sp. OSY-SE	0	0			Parapedobacter luteus	0
[Actinopolyspora] iraqiensis	0					Cloacibacillus porcorum	0	0			Bacteroides oleiciplenus	0
Caldicellulosiruptor kristjanssonii	0					Thalassobacillus sp. C254	0	0			Phascolarctobacterium succinatutens	0
Enterococcus durans	0					Leptolyngbya sp. KIOST-1	0	0			Tomitella biformata	0
Treponema lecithinolyticum	0					Desulfobacula sp. TS	0	0			Microlunatus soli	0
Nocardia salmonicida	0					Paenibacillus sp. JCM 10914	0	0			Thalassobium sp. R2A62	0
Nocardiopsis alba	0					Scytonema millei	0	0			Sphingomonas rubra	0
Nocardiopsis lucentensis	0					Tolypothrix bouteillei	0	0			Burkholderia sp. CCGE1003	0
Eubacterium callanderi	0					Pseudohongiella spirulinae	0	0			Trichococcus ilyis	0
Nakamurella multipartita	0					Anaerostipes sp. 494a	0	0			Colwellia chukchiensis	0
Acidimicrobium ferrooxidans	0					Alistipes sp. CAG:268	0	0			Grimontia marina	0
Thermococcus peptonophilus	0					Roseburia sp. CAG:303	0	0			gamma proteobacterium D250	0
Ignicoccus islandicus	0					Nafulsella turpanensis	0	0			Marinobacter daqiaonensis	0
Ferroglobus placidus	0					Teredinibacter sp. 1162T.S.0a.05	0	0			Aurantimonas manganoxydans	0
Thermococcus chitonophagus	0					delta proteobacterium PSCGC 5296	0	0			Acinetobacter sp. GG2	0
Streptococcus thoraltensis	0					Magnetospira sp. QH-2	0	0			Anoxybacillus sp. SK3-4	0
Deinococcus proteolyticus	0					Methylogaea oryzae	0	0			uncultured SUP05 cluster bacterium	0
Caldicellulosiruptor owensensis	0					Mucilaginibacter sp. PAMC 26640	0	0			Frankia symbiont of Datisca glomerata	0
Schwartzia succinivorans	0					Bacillus solimangrovi	0	0			Arthrobacter alpinus	0
Dehalobacter restrictus	0					Salinispira pacifica	0	0			Litorimicrobium taeanense	0
Xanthomonas sacchari	0					Acinetobacter sp. 869535	0	0			Porphyromonas sp. 31_2	0
Glaciecola punicea	0					Acinetobacter sp. 983759	0	0			Herbiconiux solani	0
Psychroflexus torquis	0					Bacillus sp. UNC438CL73TsuS30	0	0			Aquimarina macrocephali	0
Microvirgula aerodenitrificans	0					Anaerosalibacter sp. ND1	0	0			Cryobacterium arcticum	0
Sulfurospirillum arcachonense	0					Rufibacter sp. DG15C	0	0			Litoreibacter albidus	0
Halomicrobium mukohataei	0					Candidatus Actinomarina minuta	0	0			Diplorickettsia massiliensis	0
Burkholderia thailandensis	0					Vulgatibacter incomptus	0	0			Gilvimarinus agarilyticus	0
Moritella sp. PE36	0					Aneurinibacillus tyrosinisolvens	0	0			Chryseobacterium culicis	0
Microbispora rosea	0					Gynuella sunshinyii	0	0			Micromonospora yangpuensis	0
Streptomyces platensis	0					Sediminicola sp. YIK13	0	0			Nonomuraea maritima	0
Rickettsiella grylli	0					Candidatus Accumulibacter sp. BA-93	0	0			Oribacterium sp. NK2B42	0
Candidatus Phytoplasma australiense	0					Candidatus Accumulibacter sp. BA-94	0	0			uncultured bacterium 270	0
Halogeometricum borinquense	0					Salisediminibacterium haloalkalitolerans	0	0			Myroides phaeus	0
Saccharopolyspora spinosa	0					Candidatus Clostridium anorexicamassiliense	0	0			Myroides marinus	0
Sanguibacter suarezii	0					Spirochaeta lutea	0	0			Capnocytophaga sp. oral taxon 329	0
Linderina pennispora	0					Bacillus sp. JCM 19034	0	0			uncultured Rhodospirillales bacterium HF4000_24M03	0
Allochromatium warmingii	0					Flavisolibacter sp. LCS9	0	0			Leptotrichia sp. oral taxon 212	0
Nevskia ramosa	0					Thermopetrobacter sp. TC1	0	0			Olsenella sp. oral taxon 807	0
Carnimonas nigrificans	0					Mollicutes bacterium HR2	0	0			Ensifer sojae	0
Pseudospirillum japonicum	0					Spirochaeta sp. JC231	0	0			Caldicellulosiruptor obsidiansis	0
Oceanobacter kriegii	0					Desulfovibrio sp. TomC	0	0			Ferrimonas sediminum	0
Cyanothece sp. PCC 7424	0					Bacillus sp. X1(2014)	0	0			Acidovorax ebreus	0
Streptomyces yerevanensis	0					Leadbetterella sp. JN14-9	0	0			Pseudarthrobacter equi	0
Streptomyces afghaniensis	0					Candidatus Omnitrophus magneticus	0	0			Thioalkalivibrio sp. ALSr1	0
Streptomyces achromogenes	0					Tessaracoccus flavus	0	0			Burkholderia sp. RPE67	0
Streptomyces aureocirculatus	0					candidate division WS6 bacterium OLB20	0	0			Acidovorax radicis	0
Streptomyces prasinus	0					Candidatus Gottesmanbacteria bacterium GW2011_GWC2_39_8	0	0			Mycobacterium europaeum	0
Phytophthora sojae	0					Hymenobacter sp. MIMtkLc17	0	0			Vibrio jasicida	0
Edwardsiella ictaluri	0					Azoarcus sp. PA01	0	0			Aequorivita viscosa	0
Streptomyces pactum	0					Verrucomicrobia bacterium IMCC26134	0	0			Kibdelosporangium phytohabitans	0
Streptomyces regalis	0					Stenotrophomonas sp. TD3	0	0			Vibrio xiamenensis	0
Sphaerobolus stellatus	0					Opitutaceae bacterium BACL24 MAG-120322-bin51	0	0			Streptomyces kebangsaanensis	0
Scleroderma citrinum	0					Parcubacteria bacterium C7867-004	0	0			Poseidonocella pacifica	0
Synechococcus sp. WH 5701	0					Sporolactobacillaceae bacterium B157	0	0			Ruminococcus sp. NK3A76	0
Treponema vincentii	0					miscellaneous Crenarchaeota group archaeon SMTZ1-55	0	0			Chryseobacterium sp. StRB126	0
Nannochloropsis gaditana	0					candidate division TA06 bacterium DG_24	0	0			Pseudomonas deceptionensis	0
Maricaulis maris	0					candidate division WOR_3 bacterium SM1_77	0	0			Acinetobacter sp. OIFC021	0
Hyphomonas polymorpha	0					Pseudomonas sp. 655	0	0			Alistipes sp. HGB5	0
Mycobacterium tusciae	0					Methanomassiliicoccales archaeon RumEn M1	0	0			Actinokineospora spheciospongiae	0
Amycolatopsis coloradensis	0					Domibacillus sp. SAOS 44	0	0			Turicibacter sp. HGF1	0
Campylobacter hominis	0					Paenibacillus sp. Soil750	0	0			Streptomyces aidingensis	0
Cellulophaga baltica	0					Rhizobacter sp. Root1221	0	0			Kangiella geojedonensis	0
Malassezia sympodialis	0					Bacillus sp. FJAT-27986	0	0			Marinobacter persicus	0
Wolbachia endosymbiont of Drosophila simulans	0					Leptolyngbya sp. NIES-3755	0	0			Nonlabens marinus	0
Prevotella albensis	0					delta proteobacterium ML8_F1	0	0			Pseudoxanthomonas sp. J35	0
Bifidobacterium merycicum	0					Paenibacillus sp. MT24	0	0			Fusobacterium sp. CM1	0
Pseudomonas migulae	0					Clostridium sp. N3C	0	0			Fulvimarina manganoxydans	0
Mortierella verticillata	0					Candidatus Bathyarchaeota archaeon B26-1	0	0			Flavobacterium chilense	0
Paenibacillus chitinolyticus	0					Coriobacteriaceae bacterium CHKCI002	0	0			Fuchsiella alkaliacetigena	0
Chitinophaga pinensis	0					Gallionella sp. ShG14-8	0	0			Palaeococcus pacificus	0
Denitrobacterium detoxificans	0					Actinobacteria bacterium RBG_16_67_10	0	0			Dokdonia sp. 4H-3-7-5	0
Tissierella creatinophila	0					Alphaproteobacteria bacterium RIFCSPHIGHO2_12_FULL_66_14	0	0			Bifidobacterium reuteri	0
Coniophora puteana	0					Candidatus Bathyarchaeota archaeon RBG_13_46_16b	0	0			Staphylococcus argenteus	0
Acidovorax citrulli	0					Bdellovibrionales bacterium RBG_16_40_8	0	0			Ruegeria halocynthiae	0
Hyphomonas adhaerens	0					Candidatus Berkelbacteria bacterium RIFOXYA2_FULL_43_10	0	0			Pseudoalteromonas sp. TB41	0
Eubacterium aggregans	0					Betaproteobacteria bacterium RIFCSPLOWO2_02_FULL_67_26	0	0			Bradyrhizobium manausense	0
Aminobacterium mobile	0					Chloroflexi bacterium RBG_13_46_9	0	0			Pseudovibrio axinellae	0
Acanthoeca spectabilis	0					Chloroflexi bacterium RBG_16_50_11	0	0			Vibrio sp. HENC-03	0
Acetobacterium dehalogenans	0					Chloroflexi bacterium RBG_16_56_11	0	0			Mycetocola miduiensis	0
Phlebiopsis gigantea	0					Clostridiales bacterium GWC2_40_7	0	0			Marivita hallyeonensis	0
Facklamia languida	0					Deltaproteobacteria bacterium GWB2_55_19	0	0			Streptomyces himastatinicus	0
Anaerovibrio lipolyticus	0					Deltaproteobacteria bacterium RBG_16_44_11	0	0			Cryobacterium roopkundense	0
Lactobacillus nagelii	0					Deltaproteobacteria bacterium RBG_19FT_COMBO_43_11	0	0			Candidatus Pelagibacter sp. IMCC9063	0
Desemzia incerta	0					Deltaproteobacteria bacterium RIFCSPHIGHO2_12_FULL_43_9	0	0			Mesorhizobium muleiense	0
Budvicia aquatica	0					Desulfobacterales bacterium RIFOXYA12_FULL_46_15	0	0			Vibrio sp. CAIM 1540	0
Buttiauxella ferragutiae	0					Desulfuromonadales bacterium GWD2_54_10	0	0			Pusillimonas sp. T7-7	0
Gordonia rhizosphera	0					Elusimicrobia bacterium RIFCSPLOWO2_01_FULL_59_12	0	0			Lactobacillus ginsenosidimutans	0
Streptomyces tsukubensis	0					Elusimicrobia bacterium RIFCSPLOWO2_02_FULL_61_11	0	0			Euglena satelles	0
Methanobrevibacter ruminantium	0					Gallionellales bacterium GWA2_60_18	0	0			Legionella massiliensis	0
Methanoculleus bourgensis	0					Gallionellales bacterium RBG_16_57_15	0	0			Idiomarina sp. A28L	0
Slackia exigua	0					Gallionellales bacterium RIFCSPHIGHO2_02_FULL_57_16	0	0			Bradyrhizobium sp. WSM2793	0
Gemella bergeri	0					Gammaproteobacteria bacterium RIFCSPLOWO2_02_FULL_61_13	0	0			Mesorhizobium sp. WSM2561	0
Archaeoglobus profundus	0					Ignavibacteria bacterium GWC2_36_12	0	0			Ensifer sp. WSM1721	0
Oceanimonas doudoroffii	0					candidate division NC10 bacterium RBG_16_65_8	0	0			Neptunomonas qingdaonensis	0
Taylorella asinigenitalis	0					Nitrospinae bacterium RIFCSPLOWO2_12_FULL_47_7	0	0			Candidatus Moranella endobia	0
Candidatus Odyssella thessalonicensis	0					Omnitrophica bacterium RBG_13_46_9	0	0			Paenibacillus sp. Aloe-11	0
Moesziomyces aphidis	0					Omnitrophica bacterium RIFCSPHIGHO2_02_FULL_51_18	0	0			Sphingobium barthaii	0
Plasmodium relictum	0					Planctomycetes bacterium GWA2_39_15	0	0			Bacillus sp. NSP2.1	0
Idiomarina zobellii	0					Rhodocyclales bacterium GWA2_65_20	0	0			Bacillus sp. SB49	0
Alicyclobacillus hesperidum	0					Syntrophobacterales bacterium GWC2_56_13	0	0			Acinetobacter sp. NBRC 100985	0
Absidia repens	0					Betaproteobacteria bacterium CG2_30_59_46	0	0			Riemerella columbipharyngis	0
Candidatus Paracaedibacter acanthamoebae	0					Cyanobacteria bacterium 13_1_40CM_2_61_4	0	0			Pantoea rwandensis	0
Erwinia toletana	0					Christensenella sp. Marseille-P2438	0	0			Leucobacter chromiiresistens	0
Paraburkholderia tropica	0					Microgenomates group bacterium RBG_16_45_19	0	0			Enterovibrio pacificus	0
Roseivivax halodurans	0					Nitrospirae bacterium GWA2_42_11	0	0			Actibacterium mucosum	0
Thermotoga petrophila	0					Candidatus Muproteobacteria bacterium RBG_16_60_9	0	0			Thermoactinospora rubra	0
Thermotoga naphthophila	0					endosymbiont of Loripes lucinalis	0	0			Methylobacterium sp. GXF4	0
Nonomuraea sp. ATCC 39727	0					Euryarchaeota archaeon BOX2	0	0			Streptomyces sp. SCSIO 03032	0
Thermicanus aegyptius	0					Bacillus sp. MKU004	0	0			Peptoniphilus sp. BV3C26	0
Dyadobacter fermentans	0					Labilibacter sp. HQYD1	0	0			Sphingomonas sp. PAMC 26621	0
Saccharopolyspora flava	0					Bacillus sp. FJAT-27264	0	0			Hyphomicrobium sp. 802	0
Legionella drozanskii	0					bacterium A37T11	0	0			Methylophilus sp. 5	0
Halobacteriovorax marinus	0					Desulfobacterales bacterium S3730MH5	0	0			Xanthobacter sp. 91	0
Clostridium sp. ASF502	0					Desulfobacterales bacterium C00003106	0	0			Vibrio quintilis	0
Eubacterium plexicaudatum	0					Opitutus sp. GAS368	0	0			Achromobacter sp. LC458	0
Pyrobaculum oguniense	0					Candidatus Accumulibacter sp. 66-26	0	0			Marivita geojedonensis	0
[Clostridium] fimetarium	0					Bacteroidales bacterium 36-12	0	0			Loktanella cinnabarina	0
Papillibacter cinnamivorans	0					Burkholderiales bacterium 70-64	0	0			Xanthobacter sp. 126	0
Austwickia chelonae	0					Shewanella colwelliana	0	0			Lenzites gibbosa	0
Madurella mycetomatis	0					Leptospirillum ferrooxidans	0	0			Gordonia sp. QH-11	0
Hesseltinella vesiculosa	0					Novispirillum itersonii	0	0			Pseudomassariella vexata	0
Geitlerinema sp. PCC 7105	0					Aquaspirillum serpens	0	0			Rhizobium sp. CF122	0
Streptomyces ipomoeae	0					Campylobacter fetus	0	0			Polaromonas sp. CF318	0
Pseudonocardia spinosispora	0					Campylobacter concisus	0	0			Pseudomonas sp. GM84	0
Saccharothrix espanaensis	0					Empedobacter brevis	0	0			Bradyrhizobium sp. YR681	0
Lactobacillus frumenti	0					Sphingobacterium spiritivorum	0	0			Acinetobacter sp. CIP 102143	0
Streptacidiphilus carbonis	0					Xanthomonas campestris	0	0			Arthrobacter sp. 9MFCol3.1	0
Lactobacillus algidus	0					Sinorhizobium fredii	0	0			Paenibacillus sp. 1-49	0
Thermoanaerobacter siderophilus	0					Methylobacter luteus	0	0			Arthrobacter sp. 135MFCol5.1	0
Pseudoflavonifractor capillosus	0					Methylomonas methanica	0	0			Flavobacterium marinum	0
Methylomonas sp. LW13	0					Acidomonas methanolica	0	0			Cronobacter condimenti	0
Vaucheria litorea	0					Campylobacter gracilis	0	0			Mesorhizobium qingshengii	0
Nocardiopsis trehalosi	0					Nitrosomonas marina	0	0			Sphingomonas sp. S5-249	0
Pseudoramibacter alactolyticus	0					Thermithiobacillus tepidarius	0	0			Sphingomonas sp. NIC1	0
Actinoplanes rectilineatus	0					Leeuwenhoekiella marinoflava	0	0			gamma proteobacterium BDW918	0
Hyphomicrobium sp. GJ21	0					Microscilla marina	0	0			Oxytricha trifallax	0
Nocardia paucivorans	0					Phaeospirillum fulvum	0	0			Geotrichum candidum	0
Isaria fumosorosea	0					Phaeospirillum molischianum	0	0			Synechococcus sp. PCC 7502	0
Streptomyces phaeoluteigriseus	0					Pararhodospirillum photometricum	0	0			Sphingopyxis sp. MC1	0
Halomonas axialensis	0					Synechocystis sp. PCC 6714	0	0			Agrobacterium fabrum	0
Coprococcus catus	0					Nitrosovibrio tenuis	0	0			Alcanivorax nanhaiticus	0
Actinopolymorpha singaporensis	0					Ruminococcus albus	0	0			Bacillus xiamenensis	0
Lyngbya aestuarii	0					Staphylococcus aureus	0	0			Bacillus sp. DW5-4	0
Anaerorhabdus furcosa	0					Bacillus megaterium	0	0			Flavobacterium sp. KBS0721	0
Clostridium uliginosum	0					Bacillus mannanilyticus	0	0			Agrobacterium genomosp. 2	0
Acidithiobacillus albertensis	0					Sporosarcina globispora	0	0			Agrobacterium genomosp. 6	0
Facklamia miroungae	0					[Clostridium] stercorarium	0	0			Pseudomonas asturiensis	0
Actinomyces suimastitidis	0					Clostridium beijerinckii	0	0			Burkholderia sp. lig30	0
Pseudomonas psychrophila	0					Anaerocolumna aminovalerica	0	0			Arthrobacter sp. M2012083	0
Nocardiopsis halotolerans	0					Clostridium baratii	0	0			Shewanella sp. POL2	0
Thermotoga sp. SG1	0					Lactobacillus reuteri	0	0			Bacillus sp. Aph1	0
Aerococcus urinaehominis	0					Streptoalloteichus hindustanus	0	0			Celeribacter indicus	0
Pseudocowpox virus	0					Thermoactinomyces vulgaris	0	0			Spirosoma aerolatum	0
Kineococcus radiotolerans	0					Microbacterium testaceum	0	0			Pseudomonas kunmingensis	0
Candidatus Glomeribacter gigasporarum	0					Pseudonocardia autotrophica	0	0			Enterobacteriaceae bacterium B14	0
Nitrosomonas sp. Nm33	0					Methanosarcina barkeri	0	0			Escherichia phage ADB-2	0
Bacillus sp. Y	0					Desulfobacterium vacuolatum	0	0			Aeromonas sp. 159	0
Paraburkholderia fungorum	0					Methanoplanus limicola	0	0			Acinetobacter sp. TG27347	0
Mycobacterium goodii	0					Phaeodactylum tricornutum	0	0			Corynebacterium humireducens	0
Selenomonas infelix	0					Syncephalastrum racemosum	0	0			Rhizobium sp. Pop5	0
Selenomonas noxia	0					Sulfobacillus thermosulfidooxidans	0	0			Microvirga vignae	0
Atopobacter phocae	0					Bacteroides ovatus	0	0			Ruegeria sp. 6PALISEP08	0
Asanoa ishikariensis	0					Prevotella oralis	0	0			Paraburkholderia terrestris	0
Ideonella sp. B508-1	0					Arcobacter butzleri	0	0			Blautia sp. KLE 1732	0
Granulicatella elegans	0					Desulfobacula toluolica	0	0			Paenibacillus sp. FSL H7-689	0
Candidatus Hamiltonella defensa	0					Ornithobacterium rhinotracheale	0	0			Cribrihabitans marinus	0
Candidatus Regiella insecticola	0					[Bacillus] aminovorans	0	0			Flavobacterium sp. WG21	0
Isoptericola variabilis	0					Clostridium collagenovorans	0	0			beta proteobacterium L13	0
Nocardiopsis halophila	0					Rhizobium leucaenae	0	0			Microbacterium sp. G3	0
Isobaculum melis	0					Lawsonia intracellularis	0	0			Nitratireductor pacificus	0
Dictyostelium polycephalum	0					Anoxybacillus flavithermus	0	0			Nosocomiicoccus massiliensis	0
Filifactor alocis	0					Azoarcus tolulyticus	0	0			Marinobacterium sp. AK27	0
Pseudomonas sp. LAB-08	0					Leptothrix cholodnii	0	0			Chryseobacterium sp. JM1	0
Maricaulis salignorans	0					Rahnella aquatilis	0	0			Firmicutes bacterium M10-2	0
Streptomyces parvulus	0					Nitrosospira briensis	0	0			Janthinobacterium sp. B9-8	0
Kozakia baliensis	0					Bordetella holmesii	0	0			Thioalkalivibrio sp. ALgr3	0
Moniliophthora perniciosa	0					Clostridium celatum	0	0			Sodalis praecaptivus	0
Mycobacterium palustre	0					Clostridium algidicarnis	0	0			Paenibacillus sp. G4	0
Thiorhodospira sibirica	0					Candidatus Microthrix parvicella	0	0			Pseudomonas guangdongensis	0
Bacillus toyonensis	0					Pseudomonas alcaligenes	0	0			Luteimonas abyssi	0
Streptococcus entericus	0					Ferrimonas balearica	0	0			Mycobacterium celeriflavum	0
Eubacterium pyruvativorans	0					Paenibacillus durus	0	0			Maribacter sp. Hel_I_7	0
Anaeroglobus geminatus	0					Nitrosomonas communis	0	0			Lacinutrix sp. Hel_I_90	0
Tulasnella calospora	0					Pseudomonas corrugata	0	0			Leucobacter sp. 7(1)	0
Actinomyces marimammalium	0					Vibrio cyclitrophicus	0	0			Pseudomonas sp. LAIL14HWK12:I7	0
Microbacterium resistens	0					Desulfomicrobium apsheronum	0	0			Mycobacterium fragae	0
Leptotrichia shahii	0					Halanaerobium congolense	0	0			Serratia sp. ISTD04	0
Paraburkholderia tuberum	0					Spirulina subsalsa	0	0			Alistipes sp. CAG:29	0
Cedecea davisae	0					Brevibacillus reuszeri	0	0			Azospirillum sp. CAG:239	0
Yokenella regensburgei	0					Paenibacillus alginolyticus	0	0			Clostridium sp. CAG:43	0
Tindallia californiensis	0					Paraburkholderia phenazinium	0	0			Clostridium sp. CAG:508	0
Corynebacterium camporealensis	0					Thiomicrospira kuenenii	0	0			Clostridium sp. CAG:575	0
Corynebacterium singulare	0					Oceanospirillum beijerinckii	0	0			Prevotella sp. CAG:1320	0
uncultured Bacteroides sp.	0					Acidaminobacter hydrogenoformans	0	0			Proteobacteria bacterium CAG:495	0
Pseudoalteromonas telluritireducens	0					Caulobacter henricii	0	0			Firmicutes bacterium CAG:102	0
Paenibacillus naphthalenovorans	0					Lewinella cohaerens	0	0			Firmicutes bacterium CAG:137	0
Streptomyces niveiscabiei	0					Limnothrix rosea	0	0			Firmicutes bacterium CAG:460	0
Cupriavidus taiwanensis	0					Phormidium ambiguum	0	0			Bacteroides caccae CAG:21	0
Weissella koreensis	0					Lonsdalea quercina	0	0			Bacteroides clarus CAG:160	0
uncultured Ruminococcus sp.	0					Dechloromonas agitata	0	0			Dialister invisus CAG:218	0
Synechococcus sp. WH 8016	0					Castellaniella defragrans	0	0			Thioalkalivibrio sp. HL-Eb18	0
Allofustis seminis	0					Thauera terpenica	0	0			Flavobacterium sp. KJJ	0
Marvinbryantia formatexigens	0					[Bacillus] agaradhaerens	0	0			Agrobacterium sp. 33MFTa1.1	0
Gordonia namibiensis	0					Paenibacillus popilliae	0	0			Butyrivibrio sp. VCB2001	0
Saccharospirillum impatiens	0					Succinispira mobilis	0	0			Butyrivibrio sp. VCB2006	0
Vibrio pacinii	0					Rhizobium undicola	0	0			Shimia haliotis	0
Halosimplex carlsbadense	0					Asticcacaulis excentricus	0	0			Asticcacaulis sp. AC460	0
Mycoplasma cynos	0					[Bacillus] clarkii	0	0			Asticcacaulis sp. AC402	0
Thermococcus sibiricus	0					Hylemonella gracilis	0	0			Pseudomonas sp. URMO17WK12:I11	0
Meiothermus taiwanensis	0					Pseudanabaena sp. PCC 7367	0	0			Niabella drilacis	0
Pseudothermotoga lettingae	0					gamma proteobacterium HdN1	0	0			Mesorhizobium sp. L2C089B000	0
Facklamia hominis	0					Parachlamydia acanthamoebae	0	0			Moraxella porci	0
Flavobacterium omnivorum	0					Clostridium frigidicarnis	0	0			Dietzia sp. UCD-THP	0
Pisolithus microcarpus	0					Desulfotalea psychrophila	0	0			Aquitalea pelogenes	0
Lactobacillus diolivorans	0					[Bacillus] selenitireducens	0	0			Thalassospira alkalitolerans	0
Cetobacterium ceti	0					Thauera butanivorans	0	0			Psychrobacter sp. JCM 18900	0
Salinisphaera shabanensis	0					Hymenobacter roseosalivarius	0	0			Caulobacter sp. URHA0033	0
Proteocatella sphenisci	0					Desulfobacula phenolica	0	0			Bradyrhizobium sp. URHA0002	0
Aurantimonas coralicida	0					Fischerella muscicola	0	0			Rhodotorula sp. JG-1b	0
Streptomonospora alba	0					Pseudomonas alcaliphila	0	0			Acinetobacter sp. 1289694	0
Actinomyces vaccimaxillae	0					Gloeocapsa sp. PCC 73106	0	0			Acinetobacter sp. 742879	0
Crocinitomix catalasitica	0					Chitinophaga filiformis	0	0			Acinetobacter sp. 1264765	0
Vibrio ruber	0					Bacillus fumarioli	0	0			Cupriavidus sp. WS	0
Prevotella paludivivens	0					Cupriavidus necator	0	0			Arthrobacter sp. H41	0
Xylanimonas cellulosilytica	0					Ensifer adhaerens	0	0			Oceanococcus atlanticus	0
Labrenzia aggregata	0					Thioalkalivibrio denitrificans	0	0			Mitsuokella sp. oral taxon 131	0
Corynebacterium glaucum	0					Corynebacterium falsenii	0	0			Streptomyces sp. ERV7	0
Thermococcus gammatolerans	0					Sporomusa malonica	0	0			Auricularia subglabra	0
Vibrio phage 1	0					Caloranaerobacter azorensis	0	0			Candidatus Saccharimonas aalborgensis	0
Pedobacter cryoconitis	0					Methanoculleus chikugoensis	0	0			Tessaracoccus sp. NSG39	0
Prevotella micans	0					Alicyclobacillus herbarius	0	0			Lactobacillus wasatchensis	0
Bradyrhizobium sp. LMTR 3	0					Thiothrix flexilis	0	0			Agrobacterium sp. D14	0
Bradyrhizobium paxllaeri	0					Paenibacillus daejeonensis	0	0			Acinetobacter sp. ZOR0008	0
Methanobrevibacter wolinii	0					Marinospirillum alkaliphilum	0	0			Chitinibacter sp. ZOR0017	0
Corynebacterium atypicum	0					Flavobacterium gillisiae	0	0			Sulfitobacter geojensis	0
Alicyclobacillus sendaiensis	0					Treponema azotonutricium	0	0			Pseudoalteromonas sp. H105	0
Kriegella aquimaris	0					Pedobacter africanus	0	0			Paenibacillus sp. P3E	0
Streptomyces niveus	0					Actinokineospora terrae	0	0			Roseovarius sp. MCTG156(2b)	0
Lactobacillus versmoldensis	0					Reichenbachiella agariperforans	0	0			Arcobacter lanthieri	0
Thermococcus nautili	0					Sterolibacterium denitrificans	0	0			Hymenobacter sp. APR13	0
Nesiotobacter exalbescens	0					Pseudomonas cremoricolorata	0	0			Sinorhizobium sp. GL28	0
Anoxybacillus gonensis	0					Hahella chejuensis	0	0			Psychromonas sp. SP041	0
Pseudomonas koreensis	0					Desulfonatronum thiodismutans	0	0			Izhakiella capsodis	0
Talaromyces verruculosus	0					Paenibacillus terrae	0	0			Bacillus sp. CC120222-01	0
uncultured Latescibacteria bacterium	0					Blautia schinkii	0	0			Sphingomonas sp. FUKUSWIS1	0
Nitrosomonas sp. Nm58	0					Thioalkalivibrio nitratireducens	0	0			Sulfitobacter sp. 20_GPM-1509m	0
Lechevalieria fradiae	0					Halobacillus salinus	0	0			Tenacibaculum sp. 47A_GOM-205m	0
Lentzea flaviverrucosa	0					Synechococcus sp. PCC 7336	0	0			Nocardioides sp. URHA0020	0
Dickeya dadantii	0					Azoarcus sp. CIB	0	0			Devosia sp. DBB001	0
Nitratireductor aquibiodomus	0					Bacillus krulwichiae	0	0			Paenibacillus darwinianus	0
Moorea bouillonii	0					Thiorhodococcus drewsii	0	0			Marinimicrobium sp. LS-A18	0
Bermanella marisrubri	0					Marinospirillum insulare	0	0			Flammeovirga sp. OC4	0
Alkaliphilus metalliredigens	0					Achromobacter spanius	0	0			Burkholderia sp. BDU5	0
Amycolatopsis decaplanina	0					Garciella nitratireducens	0	0			Actinotalea ferrariae	0
uncultured Burkholderiales bacterium	0					Clostridium tunisiense	0	0			Methylophilus sp. OH31	0
Nocardia yamanashiensis	0					Bacillus bataviensis	0	0			Candidatus Pelagibacter sp. HIMB1321	0
Marinobacter lipolyticus	0					Hymenobacter norwichensis	0	0			Cupriavidus sp. USMAHM13	0
Allisonella histaminiformans	0					Algoriphagus mannitolivorans	0	0			Sphingomonas sp. LK11	0
Fischerella major	0					Flavobacterium degerlachei	0	0			Pseudooctadecabacter jejudonensis	0
Streptomyces sp. EN27	0					Arsenicicoccus bolidensis	0	0			Eubacterium sp. AB3007	0
Colwellia piezophila	0					Desulfopila aestuarii	0	0			Sediminibacter sp. Hel_I_10	0
Mycobacterium sp. JS623	0					Belliella baltica	0	0			Bacillus sp. H1m	0
uncultured Geobacteraceae bacterium	0					Pseudomonas psychrotolerans	0	0			alpha proteobacterium RS24	0
Entomoplasma somnilux	0					Lentibacillus halodurans	0	0			Bradyrhizobium sp. BR10280	0
Dinoroseobacter shibae	0					Halobacillus aidingensis	0	0			Burkholderia monticola	0
Marinobacter excellens	0					marine gamma proteobacterium HTCC2143	0	0			Bacillus filamentosus	0
Sulfitobacter delicatus	0					Roseisalinus antarcticus	0	0			Halomonas sp. BC04	0
Fructobacillus pseudoficulneus	0					Dechloromonas aromatica	0	0			Leuconostoc sp. DORA_2	0
Synechococcus sp. RS9916	0					Anaerosporobacter mobilis	0	0			Betaproteobacteria bacterium MOLA814	0
Helicobacter sp. MIT 01-6242	0					Chryseobacterium antarcticum	0	0			Prevotella sp. MA2016	0
Kocuria marina	0					Paenibacillus wynnii	0	0			Lachnospiraceae bacterium AB2028	0
Nostoc piscinale	0					Atopococcus tabaci	0	0			Lachnospiraceae bacterium MA2020	0
Geobacter bemidjiensis	0					Spirulina major	0	0			Pseudobutyrivibrio sp. MD2005	0
Formosa algae	0					Flavobacterium antarcticum	0	0			Selenomonas sp. ND2010	0
Mesoplasma syrphidae	0					Chlorobaculum parvum	0	0			Roseovarius sp. DY6-4	0
Aestuariibacter salexigens	0					Dechloromonas denitrificans	0	0			Chryseobacterium artocarpi	0
Lactobacillus gastricus	0					Thermincola ferriacetica	0	0			Streptomyces sp. WM6378	0
Prevotella shahii	0					Alkaliflexus imshenetskii	0	0			Bordetella genomosp. 9	0
Maribacter orientalis	0					Balneola vulgaris	0	0			Blastomonas sp. CACIA14H2	0
Maribacter ulvicola	0					[Clostridium] clariflavum	0	0			Hyphomicrobium nitrativorans	0
Halobiforma lacisalsi	0					Caminibacter mediatlanticus	0	0			Streptomyces sp. MUSC93	0
Aeropyrum camini	0					Proteiniphilum acetatigenes	0	0			Mycobacterium sp. TBL 1200985	0
Methanolacinia paynteri	0					Glaciecola nitratireducens	0	0			Streptococcus cuniculi	0
Synechococcus sp. CB0101	0					Caldimonas taiwanensis	0	0			Methanosarcina sp. WWM596	0
Candidatus Midichloria mitochondrii	0					Algoriphagus boritolerans	0	0			Sphingobacterium sp. JB170	0
Corynebacterium caspium	0					Bacteroides pyogenes	0	0			Thermosipho sp. 1070	0
Oribacterium sinus	0					Advenella kashmirensis	0	0			Ectothiorhodospira sp. BSL-9	0
Lactobacillus vini	0					Paenibacillus assamensis	0	0			Sciscionella sp. SE31	0
Ostreococcus 'lucimarinus'	0					Flavobacterium indicum	0	0			Bacillus sp. Pc3	0
Ichthyobacterium seriolicida	0					Roseivirga spongicola	0	0			Clostridium oryzae	0
Prevotella bergensis	0					Desulfovibrio frigidus	0	0			Candidatus Accumulibacter sp. SK-11	0
endosymbiont 'TC1' of Trimyema compressum	0					Arenimonas malthae	0	0			Candidatus Accumulibacter sp. SK-12	0
Klebsiella variicola	0					Niastella koreensis	0	0			Candidatus Accumulibacter sp. BA-92	0
Nautilia profundicola	0					Micromonospora coxensis	0	0			Myroides sp. ZB35	0
Serinicoccus marinus	0					Crenothrix polyspora	0	0			Geomicrobium sp. JCM 19039	0
marine gamma proteobacterium HTCC2080	0					Bacillus ginsengihumi	0	0			Jeotgalicoccus sp. 13MG44_air	0
Coccomyxa subellipsoidea	0					Bacillus panaciterrae	0	0			Pseudooceanicola atlanticus	0
Haemophilus pittmaniae	0					Sulfurivirga caldicuralii	0	0			Kitasatospora sp. NRRL B-11411	0
Pseudomonas japonica	0					Chryseobacterium caeni	0	0			Bacillus lonarensis	0
Nocardia thailandica	0					Frankia sp. BCU110501	0	0			Paenibacillus ferrarius	0
Acetanaerobacterium elongatum	0					Flavobacterium filum	0	0			Candidatus Bacteroides timonensis	0
Halomonas anticariensis	0					Rivularia sp. PCC 7116	0	0			Sphingomonas sp. RIT328	0
Ferroplasma sp. Type II	0					Zhouia amylolytica	0	0			Falsirhodobacter sp. alg1	0
Jonesia quinghaiensis	0					Cyanobacterium aponinum	0	0			Burkholderia sp. K24	0
Micromonospora mirobrigensis	0					Streptomyces bingchenggensis	0	0			Defluviitalea phaphyphila	0
Pseudomonas mesoacidophila	0					Marinobacter pelagius	0	0			Candidatus Saccharibacteria oral taxon TM7x	0
Aquimonas voraii	0					Paenibacillus fonticola	0	0			Deinococcus phoenicis	0
Komagataeibacter nataicola	0					Cohnella laeviribosi	0	0			Novosphingobium sp. KN65.2	0
Castellaniella caeni	0					Bacillus aidingensis	0	0			Curtobacterium sp. S6	0
uncultured marine gamma proteobacterium EBAC20E09	0					Gracilibacillus lacisalsi	0	0			Halolamina sediminis	0
Porphyromonas gingivicanis	0					Skermanella aerolata	0	0			Vibrio ishigakensis	0
Chelativorans sp. BNC1	0					Chromobacterium haemolyticum	0	0			Halomonas sp. SUBG004	0
Granulicoccus phenolivorans	0					Halobacillus alkaliphilus	0	0			Desulfosporosinus sp. HMP52	0
Lactobacillus zymae	0					Proteiniclasticum ruminis	0	0			alpha proteobacterium Q-1	0
Nitratiruptor tergarcus	0					Pontibacter korlensis	0	0			Gammaproteobacteria bacterium MFB021	0
Aeromonas molluscorum	0					Marinobacterium litorale	0	0			Listeria cornellensis	0
Microbacterium oleivorans	0					Sphingomonas astaxanthinifaciens	0	0			Cyanobium sp. CACIAM 14	0
Chlorobaculum limnaeum	0					Salinicoccus halodurans	0	0			Pseudomonas sp. 20_BN	0
Thermococcus thioreducens	0					Chitinophaga terrae Kim and Jung 2007	0	0			Methylibium sp. CF468	0
Acidobacteriaceae bacterium TAA166	0					Bacillus aryabhattai	0	0			Burkholderia sp. WP9	0
Agromyces italicus	0					Flavobacterium terrae	0	0			Methylibium sp. YR605	0
Nocardiopsis gilva	0					Nevskia soli	0	0			Chryseobacterium sp. OV279	0
Bradyrhizobium jicamae	0					Pedobacter hartonius	0	0			Chryseobacterium sp. OV715	0
Bradyrhizobium pachyrhizi	0					Bacillus chagannorensis	0	0			Chryseobacterium sp. YR203	0
uncultured Syntrophobacter sp.	0					Marinobacter segnicrescens	0	0			Chryseobacterium sp. YR221	0
Jannaschia rubra	0					Spirosoma luteum	0	0			Chryseobacterium sp. YR485	0
Nereida ignava	0					Pseudacidovorax intermedius	0	0			Rhizobium sp. CF394	0
Nocardia jiangxiensis	0					Variovorax boronicumulans	0	0			Rhizobium sp. OK494	0
Halomonas taeanensis	0					Methylomarinum vadi	0	0			Caulobacter sp. OV484	0
Carboxydocella sporoproducens	0					Halolactibacillus alkaliphilus	0	0			Devosia sp. LC5	0
Acetobacter nitrogenifigens	0					Kaistia soli	0	0			Mycobacterium sp. UNC267MFSha1.1M11	0
uncultured archaeon GZfos26D8	0					Thermoanaerobacter uzonensis	0	0			Methylobacterium sp. 275MFSha3.1	0
Streptomyces agglomeratus	0					Elioraea tepidiphila	0	0			Bacillus sp. UNCCL81	0
Micromonospora lupini	0					Pontibacillus yanchengensis	0	0			Methylobacterium sp. UNCCL125	0
Segniliparus rugosus	0					Gracilibacillus halophilus	0	0			Luteibacter sp. UNCMF331Sha3.1	0
Amycolatopsis rifamycinica	0					Nitratireductor basaltis	0	0			Methylotenera sp. N17	0
Bacteroides helcogenes	0					Nitrosococcus watsonii	0	0			Methylotenera sp. L2L1	0
Acaricomes phytoseiuli	0					Methanosphaerula palustris	0	0			Caulobacter sp. UNC279MFTsu5.1	0
Flavonifractor plautii	0					Filimonas lacunae	0	0			actinobacterium acAMD-2	0
Leptospira vanthielii	0					Lewinella agarilytica	0	0			Mesorhizobium sp. ORS3359	0
Martelella mediterranea	0					Pseudomonas xinjiangensis	0	0			Mesorhizobium sp. ORS3428	0
Haloquadratum walsbyi	0					Methanolobus profundi	0	0			Mesorhizobium sp. SOD10	0
Lactobacillus oligofermentans	0					Marinobacter zhejiangensis	0	0			Flavobacterium sp. Fl	0
Agromyces subbeticus	0					Spirochaeta cellobiosiphila	0	0			Burkholderia sp. MSh2	0
Micromonas commoda	0					Pontibacillus halophilus	0	0			Candidatus Nucleicultrix amoebiphila	0
Patulibacter minatonensis	0					Mesorhizobium australicum	0	0			Gammaproteobacteria bacterium Q1	0
Frankia sp. EuI1c	0					Chitinophaga niabensis	0	0			Rhodopseudomonas pseudopalustris	0
Leptospira broomii	0					Stappia indica	0	0			Porphyromonas sp. COT-239 OH1446	0
Lactobacillus oeni	0					Flavihumibacter petaseus	0	0			Geobacillus sp. LC300	0
Actinospica robiniae	0					Aromatoleum aromaticum	0	0			Pseudobutyrivibrio sp. ACV-2	0
Prevotella baroniae	0					Sediminimonas qiaohouensis	0	0			Lachnospiraceae bacterium YSD2013	0
Lactobacillus nantensis	0					Virgibacillus salinus	0	0			Bosea sp. AAP35	0
Rhodovulum sp. MB263	0					Methanocella paludicola	0	0			Janthinobacterium sp. HH104	0
Gaetbulibacter saemankumensis	0					Piscibacillus halophilus	0	0			Janthinobacterium sp. HH107	0
Labrenzia alba	0					Pedobacter luteus	0	0			Sulfurospirillum sp. SCADC	0
marine actinobacterium PHSC20C1	0					Micrococcus terreus	0	0			Smithella sp. D17	0
Croceibacter atlanticus	0					Rubidibacter lacunae	0	0			Cupriavidus sp. IDO	0
Lyngbya sp. PCC 8106	0					Oceanobacillus sojae	0	0			Nitrincola sp. A-D6	0
Bacillus sp. NRRL B-14911	0					Lutibacter maritimus	0	0			Mycobacterium sp. EPa45	0
Marinomonas sp. MED121	0					Desulfovibrio sp. U5L	0	0			Helicobacter sp. MIT 05-5294	0
Bradyrhizobium sp. WSM1743	0					Parapedobacter composti	0	0			Campylobacter sp. MIT 97-5078	0
Bradyrhizobium sp. WSM1253	0					Aeromonas sanarellii	0	0			Microvirga sp. BSC39	0
Formosa agariphila	0					Desulfovibrio sp. FW1012B	0	0			Sphingomonas taxi	0
Gordonia soli	0					Sulfuricella denitrificans	0	0			Sphingomonas sp. 37zxx	0
Halarsenatibacter silvermanii	0					Fervidicella metallireducens	0	0			uncultured bacterium TB308_p	0
Sharpea azabuensis	0					Flavobacterium beibuense	0	0			Clostridium sp. L74	0
Chroogloeocystis siderophila	0					Microbulbifer yueqingensis	0	0			bacterium 2013Arg42i	0
Pediococcus stilesii	0					Stenotrophomonas daejeonensis	0	0			Sphingomonas sp. Ant H11	0
Vibrio litoralis	0					Paenibacillus pini	0	0			Variovorax sp. EL159	0
Arthrobacter subterraneus	0					Fervidicoccus fontis	0	0			Paenibacillus dauci	0
Candidatus Sulcia muelleri	0					Algoriella xinjiangensis	0	0			Streptomyces sp. 13-12-16	0
uncultured euryarchaeote Alv-FOS5	0					Paenibacillus sp. AT5	0	0			Ruminococcaceae bacterium CPB6	0
Mycobacterium colombiense	0					Sphingobacterium sp. 21	0	0			Shigella phage pSf-2	0
uncultured virus	0					Sulfuritalea hydrogenivorans	0	0			Staphylococcus phage phiIPLA-C1C	0
Criblamydia sequanensis	0					Alkalibacterium subtropicum	0	0			Dickeya sp. 2B12	0
Amycolatopsis taiwanensis	0					Derxia lacustris	0	0			Tateyamaria sp. ANG-S1	0
Pyrococcus sp. NA2	0					Photobacterium jeanii	0	0			Halocynthiibacter arcticus	0
Pseudoxanthomonas dokdonensis	0					Microvirga lotononidis	0	0			Nocardiopsis sp. SBT366	0
Hymenobacter psychrotolerans	0					Amphibacillus marinus	0	0			Sulfurospirillum sp. UCH001	0
Croceitalea dokdonensis	0					Synechocystis sp. PCC 7509	0	0			Candidatus Methylopumilus planktonicus	0
Echinicola pacifica	0					Bacillus sp. NEBM136	0	0			Fusobacterium hwasookii	0
Streptomyces davawensis	0					Chelativorans sp. J32	0	0			Xanthomonas sp. GPE 39	0
Corynebacterium marinum	0					Desulfurispirillum indicum	0	0			Pseudomonas sp. C5pp	0
Clostridium cavendishii	0					Oceanobacillus damuensis	0	0			Lentzea sp. DHS C013	0
Xenorhabdus vietnamensis	0					Dehalogenimonas sp. WBC-2	0	0			Arthrobacter sp. Hiyo1	0
Xenorhabdus mauleonii	0					Pseudogulbenkiania sp. MAI-1	0	0			Aeromonas sp. L_1B5_3	0
Halostagnicola larsenii	0					Psychrobacter sp. 1501(2011)	0	0			Vibrio sp. qd031	0
Albimonas donghaensis	0					Pseudomonas kuykendallii	0	0			Methylobacterium sp. ME121	0
Streptomyces rubellomurinus	0					Gracilibacillus kekensis	0	0			Achromatium sp. WMS1	0
Dictyostelium lacteum	0					Pseudomonas sp. StFLB209	0	0			Streptomyces sp. NRRL F-4489	0
Paenibacillus panacisoli	0					Microvirga sp. JC119	0	0			Streptomyces sp. NRRL S-1521	0
Loktanella koreensis	0					Dehalobacter sp. FTH1	0	0			Confluentimicrobium sp. EMB200-NS6	0
Janibacter hoylei	0					Fontimonas thermophila	0	0			Halomonas sp. HG01	0
Belnapia moabensis	0					Leptolyngbya sp. O-77	0	0			Sarocladium implicatum	0
Haladaptatus paucihalophilus	0					Methanomassiliicoccus luminyensis	0	0			Arthrobacter sp. SPG23	0
Blattabacterium sp. (Periplaneta americana)	0					Sphingomonas sp. PAMC 26605	0	0			Bacillus phage Stahl	0
Saccharomonospora saliphila	0					Paenibacillus sp. LC231	0	0			Pararhizobium polonicum	0
Aureimonas altamirensis	0					Ponticaulis koreensis	0	0			Vibrio sp. S234-5	0
Bacteroides xylanisolvens	0					Bacillaceae bacterium MTCC 8252	0	0			Thalassospira sp. HJ	0
Aerococcus suis	0					Flavobacterium fontis	0	0			Bacteroidetes bacterium OLB9	0
Paenibacillus sonchi	0					Chryseobacterium frigidisoli	0	0			Candidatus Daviesbacteria bacterium GW2011_GWA2_42_7	0
Lactobacillus backii	0					Paenibacillus beijingensis	0	0			Microgenomates group bacterium GW2011_GWB1_46_7	0
Olivibacter sitiensis	0					Alkalibacterium gilvum	0	0			Microgenomates group bacterium GW2011_GWF2_47_9	0
Halotalea alkalilenta	0					Bacteroides reticulotermitis	0	0			Candidatus Woesebacteria bacterium GW2011_GWA2_40_7b	0
Bacteroides barnesiae	0					Tolypothrix campylonemoides	0	0			Parcubacteria group bacterium GW2011_GWC2_42_12	0
[Scytonema hofmanni] UTEX B 1581	0					Acinetobacter sp. CIP 102529	0	0			Parcubacteria group bacterium GW2011_GWF2_45_11	0
Trabulsiella odontotermitis	0					Euryhalocaulis caribicus	0	0			Candidatus Saccharibacteria bacterium GW2011_GWC2_48_9	0
Pseudomonas protegens	0					Niabella sp. BS26	0	0			Bradyrhizobium sp. LTSP885	0
Candidatus Brocadia fulgida	0					Spirosoma montaniterrae	0	0			Erwinia gerundensis	0
Glycomyces sambucus	0					Thioclava dalianensis	0	0			Hoeflea sp. IMCC20628	0
Lactobacillus camelliae	0					Flammeovirga sp. MY04	0	0			Tamlana sp. s12	0
Algiphilus aromaticivorans	0					Thermogladius cellulolyticus	0	0			Achromobacter sp. AR476-2	0
[Bacteroides] pectinophilus	0					Flavobacterium akiainvivens	0	0			Methylococcaceae bacterium Sn10-6	0
Amycolatopsis sp. ATCC 39116	0					Acinetobacter sp. NIPH 542	0	0			Citromicrobium sp. WPS32	0
Prevotella timonensis	0					Paenibacillus gorillae	0	0			Halomonas sp. 54_146	0
Protochlamydia naegleriophila	0					Acetobacter sp. CAG:977	0	0			Synergistales bacterium 58_81	0
Pedobacter rhizosphaerae	0					Clostridium sp. CAG:167	0	0			Burkholderia sp. MSMB1589WGS	0
Pedobacter soli	0					Fabibacter pacificus	0	0			Burkholderia sp. ABCPW 14	0
Salinimicrobium catena	0					alpha proteobacterium Mf 1.05b.01	0	0			Burkholderia sp. MSMB0856	0
Lactobacillus parafarraginis	0					Magnetospirillum marisnigri	0	0			Burkholderia sp. MSMB1459WGS	0
Roseobacter sp. GAI101	0					Arcticibacter svalbardensis	0	0			Aureimonas sp. AU12	0
Pedobacter sp. BAL39	0					Lysobacter sp. URHA0019	0	0			Aureimonas sp. AU4	0
Perlucidibaca piscinae	0					Desulfovibrio sp. L21-Syr-AB	0	0			Aureimonas sp. N4	0
Actinomadura chibensis	0					Acinetobacter sp. 230853	0	0			Arthrospira sp. TJSD091	0
Chitinophaga ginsengisegetis	0					Pontibacter indicus	0	0			Methanobacterium sp. 42_16	0
Cyanothece sp. PCC 8802	0					Clostridium polynesiense	0	0			Methanomicrobiales archaeon 53_19	0
Gilvimarinus chinensis	0					Endozoicomonas atrinae	0	0			Erythrobacter atlanticus	0
[truncated: 1,266 more rows]

## Sheet: Table S6
Table S6 Psychrophiles, mesophiles, and thermophiles in the metagenome
Psychrophiles	Mesophiles	Thermophiles
Renibacterium salmoninarum	Exiguobacterium aurantiacum	Enhydrobacter aerosaccus
Sporosarcina psychrophila	Acinetobacter junii	Thermoleophilum album
Arcobacter butzleri	uncultured epsilon proteobacterium	Desulfotomaculum thermoacetoxidans
Arthrobacter chlorophenolicus	Acinetobacter sp. 2P07PC	Geobacillus stearothermophilus
Flavobacterium psychrophilum	uncultured gamma proteobacterium	Caminibacter mediatlanticus
Mytilidae sp. morphotype BC 288 gill symbiont	Acinetobacter radioresistens	Desulfotomaculum acetoxidans
Subtercola boreus	Acinetobacter calcoaceticus	Rubrobacter xylanophilus
Dinophysis acuminata	Planomicrobium chinense	Isosphaera pallida
	Lysinibacillus sphaericus	Methanothermobacter thermautotrophicus
	uncultured proteobacterium	Candidatus Magnetobacterium bavaricum
	Bacillus psychrodurans	Thermodesulfovibrio islandicus
	Pseudomonas mosselii	Rhodothermus marinus
	Pseudomonas putida	Thermodesulfovibrio islandicus
	uncultured beta proteobacterium	Rhodothermus marinus
	Sulfurovum sp. NBC37-1	Bacillus firmus
	Bacillus sp. SH41	Bacillus smithii
	uncultured delta proteobacterium	Methanosaeta thermophila
	Janthinobacterium sp. 4239	Streptococcus sobrinus
	Acinetobacter sp. TS25	Thermodesulfovibrio yellowstonii
	Methylobacterium zatmanii	Thermacetogenium phaeum
	Delftia acidovorans	Fervidobacterium sp. YNP
	Trichococcus pasteurii	Dictyoglomus thermophilum
	Exiguobacterium sibiricum	Desulfotomaculum thermoacetoxidans
	Histophilus somni	Geobacillus stearothermophilus
	uncultured alpha proteobacterium	Thermobispora bispora
	Alvinella pompejana epibiont 6C6	Caldicellulosiruptor bescii
	Massilia timonae	Clostridium paradoxum
	Bacillus sp. GB02-31	Clostridium thermocellum
	Methylobacterium extorquens	Alicyclobacillus tolerans
	Flavobacteriaceae bacterium 3519-10	Anoxybacillus sp. FB6
	Stenotrophomonas maltophilia	Bacillus infernus
	Bacillus simplex	Clostridium intestinale
	Exiguobacterium antarcticum	Clostridium stercorarium
	Bacillus sp.	Methanothermobacter thermoflexus
	Bacillus sp. GB02-2A	Thermus oshimai
	Acinetobacter lwoffii	Aeropyrum pernix
	Bacillus flexus	Amycolatopsis methanolica
	Sphingobacterium multivorum	Desulfurella acetivorans
	Delftia tsuruhatensis	Methanolinea sp. TNR
	Trichococcus collinsii	Thermoanaerobacterium thermosulfurigenes
	Sphingobium chungbukense	Ureibacillus thermosphaericus
	Acinetobacter sp. ATCC 27244	uncultured Geobacter sp.
	Streptomyces coelicolor	uncultured Methanomicrobiaceae archaeon
	Brucella neotomae	Venenivibrio stagnispumantis
	Acinetobacter sp. 26B2	Thermus sp. HR13
	Methanosaeta concilii	Thermus sp. YBJ-1
	Exiguobacterium undae	Thermus thermophilus
	Zymomonas mobilis	Hydrogenobacter sp. GV4-1
	Xanthomonas euvesicatoria	Thermus aquaticus
	Pirellula staleyi	Caminibacter profundus
	Clostridium estertheticum	Thermus scotoductus
	Acetobacter pasteurianus	Gordonia sp. TY-5
	Campylobacter sp.	Fervidobacterium pennivorans
	Bacillus sp. PL-12	Moorella thermoacetica
	uncultured Methylobacterium sp.	Thermodesulfobium narugense
	Micrococcus luteus	Thermaerobacter marianensis
	Bacillus macroides	Thermoactinomyces vulgaris
	Comamonas testosteroni	Methylothermus thermalis
	Arthrobacter ramosus	Thermoflavimicrobium dichotomicum
	Sphingomonas sp. A1-8	Caldanaerobacter subterraneus
	Eggerthella lenta	Thermotoga naphthophila
	Planctomyces maris	Thermodesulfobacterium commune
	Acinetobacter sp. JB15	Persephonella sp. MAR9703
	Arthrobacter pascens	Amycolatopsis halotolerans
	Candidatus Nitrososphaera gargensis	Desulfotomaculum thermocisternum
	Methylobacterium chloromethanicum	Fervidobacterium islandicum
	Novosphingobium aromaticivorans	Chloroflexus aurantiacus
	uncultured Enterobacter sp.	Desulfotomaculum geothermicum
	Viridibacillus arenosi	Desulfotomaculum luciae
	Aeromonas veronii	Meiothermus ruber
	Bacillus litoralis	Rubrobacter radiotolerans
	Enterococcus casseliflavus	Thermoanaerobacter mathranii
	Alkaliphilus transvaalensis	Acidimicrobium ferrooxidans
	Actinobacillus succinogenes	Meiothermus silvanus
	Listeria monocytogenes	Meiothermus silvanus
	Methylobacillus flagellatus	Sulfurihydrogenibium sp. Y04ANG1
	Mycoplasma genitalium	Oscillochloris trichoides
	Wautersiella falsenii	Thermus igniterrae
	uncultured Rhizobium sp.	Caldicellulosiruptor saccharolyticus
	Aerococcus viridans	Thermodesulforhabdus norvegica
	Arthrobacter oxydans	Thermus filiformis
	Brevundimonas diminuta
	Clostridium beijerinckii
	Enterobacter cloacae
	Methylobacterium aminovorans
	Planomicrobium okeanokoites
	Streptomyces libani
	Yersinia pestis
	gamma proteobacterium HTCC2207
	Aeromonas hydrophila
	Dehalococcoides sp. FL2
	Rhodopirellula baltica
	Corynebacterium tuberculostearicum
	Flavobacterium johnsoniae
	Arthrobacter globiformis
	Bacillus badius
	Brevundimonas subvibrioides
	Caulobacter vibrioides
	Chryseobacterium gleum
	Clostridium subterminale
	Flavobacterium columnare
	Flavobacterium denitrificans
	Fusibacter paucivorans
	Methanocella paludicola
	Methylobacterium sp. 4-46
	Paracoccus denitrificans
	Selenomonas ruminantium
	Sinorhizobium meliloti
	Streptomyces scabiei
	Salmonella enterica
	uncultured Klebsiella sp.
	Atopobium vaginae
	uncultured Achromobacter sp.
	Clostridium lituseburense
	Aeromonas enteropelogenes
	Bacillus firmus
	Atopobium minutum
	Mycobacterium elephantis
	Neisseria mucosa
	Terrimonas ferruginea
	Candidatus Magnetobacterium bavaricum
	uncultured Klebsiella sp.
	Atopobium vaginae
	Atopobium minutum
	Acinetobacter haemolyticus
	Acinetobacter septicus
	Agrococcus jenensis
	Azospirillum sp. B510
	Bacillus massiliensis
	Beijerinckia indica
	Bifidobacterium animalis
	Desulforhabdus sp. DDT
	Elizabethkingia meningoseptica
	Eubacterium acidaminophilum
	Geobacter thiogenes
	Herbaspirillum sp. TSA21
	Kurthia gibsonii
	Listeria seeligeri
	Methanosarcina mazei
	Methylotenera mobilis
	Micrococcus lylae
	Mycoplana bullata
	Paenibacillus polymyxa
	Prochlorococcus marinus
	uncultured Burkholderiales bacterium
	Bacillus sp. SH63
	Pelobacter carbinolicus
	Nocardia crassostreae
	Deinococcus radiodurans
	Planctomyces limnophilus
	uncultured Desulfovibrio sp.
	Acidithiobacillus thiooxidans
	Propionibacterium acnes
	Rhizobium leguminosarum
	Frankia sp.
	uncultured rumen bacterium
	Bacillus subtilis
	Candidatus Solibacter usitatus
	Gramella forsetii
	Pseudomonas fluorescens
	Trichococcus flocculiformis
	Aeromonas salmonicida
	Agrobacterium tumefaciens
	Desulfomicrobium apsheronum
	Paenibacillus alginolyticus
	Parabacteroides distasonis
	Prolixibacter bellariivorans
	Acetivibrio cellulolyticus
	Aliivibrio fischeri
	Arthrobacter nitroguajacolicus
	Bacillus cohnii
	Bacillus infernus
	Bacteroides cellulosolvens
	Butyrivibrio fibrisolvens
	Clostridium drakei
	Clostridium intestinale
	Clostridium saccharobutylicum
	Clostridium sordellii
	Clostridium stercorarium
	Clostridium tyrobutyricum
	Coenonia anatina
	Cytophaga sp.
	Cytophaga sp. I-482
	Flavobacterium sp.
	Clostridium tyrobutyricum
	Coenonia anatina
	Cytophaga sp.
	Methanobacterium subterraneum
	Methylovorus sp. SIP3-4
	Micrococcus sp. SMCC ZAT351
	Parabacteroides gordonii
	Pedobacter heparinus
	Ruminococcus albus
	Treponema primitia
	Verrucomicrobiae bacterium DG1235
	uncultured Rhodobacteraceae bacterium
	Acinetobacter beijerinckii
	Acinetobacter rhizosphaerae
	Acinetobacter sp. 48A1
	Acinetobacter sp. AD513A
	Acinetobacter sp. E-10
	Actinomadura madurae
	Actinomyces odontolyticus
	Aerococcus sanguinicola
	Aeromonas media
	Amycolatopsis mediterranei
	Anaeroplasma abactoclasticum
	Aneurinibacillus aneurinilyticus
	Arthrobacter agilis
	Arthrobacter sp.
	Arthrobacter sp. 'SMCC G915'
	Arthrobacter sp. 'SMCC G970'
	Arthrobacter sp. 'SMCC ZAT014'
	Arthrobacter sp. FB24
	Asterionellopsis glacialis
	Azospirillum brasilense
	Bacillus agaradhaerens
	Bacillus cereus
	Bacillus circulans
	Bacillus pseudofirmus
	Bacillus sp. HH-01
	Bacillus sp. YX
	Bacteriovorax sp. MIA4
	Bifidobacterium adolescentis
	Bradyrhizobium elkanii
	Brevundimonas intermedia
	Burkholderia sp. H160
	Burkholderia sp. JB1
	Butyricimonas virosa
	Campylobacter lanienae
	Candidatus Amoebophilus asiaticus
	Capnocytophaga gingivalis
	Caulobacter sp. K31
	Chlamydophila felis
	Chlamydophila sp. 08-1274_Flock3
	Chondromyces crocatus
	Chromobacterium violaceum
	Chryseobacterium proteolyticum
	Chthoniobacter flavus
	Clostridium botulinum
	Clostridium difficile
	Clostridium diolis
	Clostridium hathewayi
	Clostridium perfringens
	Clostridium roseum
	Clostridium scindens
	Clostridium straminisolvens
	Collinsella aerofaciens
	Corynebacterium diphtheriae
	Cupriavidus pinatubonensis
	Cytophaga sp. I-1789
	Deinococcus grandis
	Desulfobulbus rhabdoformis
	Desulfococcus biacutus
	Desulfohalobium retbaense
	Desulfotomaculum aeronauticum
	Desulfovibrio africanus
	Desulfovibrio desulfuricans
	Desulfovibrio fructosovorans
	Dokdonia donghaensis
	Enterobacter cancerogenus
	Enterococcus termitis
	Ethanoligenens harbinense
	Exiguobacterium oxidotolerans
	Flavobacterium hibernum
	Geobacter bemidjiensis
	Geobacter sulfurreducens
	Geodermatophilus obscurus
	Helicobacter cinaedi
	Helicobacter mustelae
	Hyphomicrobium sp. 1NES1
	Hyphomicrobium zavarzinii
	Kribbella swartbergensis
	Laceyella sacchari
	Lactobacillus fermentum
	Lactococcus lactis
	Leuconostoc mesenteroides
	Marinomonas vaga
	Megasphaera elsdenii
	Methanobacterium alcaliphilum
	Methanobacterium beijingense
	Methanobacterium palustre
	Methanomethylovorans hollandica
	Methylosinus trichosporium
	Microlunatus phosphovorus
	Microscilla marina
	Moraxella bovoculi
	Mycobacterium botniense
	Mycoplasma bovigenitalium
	Mycoplasma cloacale
	Neorickettsia risticii
	Nocardioides sp. CF8
	Novosphingobium sp. Rr 2-17
	Oceanobacillus picturae
	Paenibacillus durus
	Paenibacillus lautus
	Phenylobacterium immobile
	Photobacterium profundum
	Planobispora rosea
	Porphyrobacter sanguineus
	Prevotella melaninogenica
	Prevotella veroralis
	Propionibacterium acidipropionici
	Pseudomonas filiscindens
	Pseudomonas pictorum
	Pseudomonas plecoglossicida
	Pseudomonas sp. BR4-38
	Pseudomonas sp. MFY69
	Psychrobacter cryohalolentis
	Roseobacter sp. SK209-2-6
	Ruegeria sp. TM1040
	Saccharomonospora glauca
	Salinibacter ruber
	Serratia marcescens
	Shewanella denitrificans
	Sinorhizobium sp. M14
	Sinorhizobium sp. R-25067
	Sphingobacteriaceae bacterium SOC A20(36)
	Sphingobium yanoikuyae
	Sphingomonas sp. AO1
	Staphylococcus sp. 219
	Streptomyces cattleya
	Streptomyces eurythermus
	Streptosporangium pseudovulgare
	Thiobacillus denitrificans
	Treponema azotonutricium
	Treponema socranskii
	Variovorax paradoxus
	Veillonella dispar
	uncultured Comamonadaceae bacterium
	uncultured Rhodocyclaceae bacterium
	uncultured Verrucomicrobia bacterium
	unidentified cyanobacterium CLg1
	Sulfurihydrogenibium azorense
	Bacillus thuringiensis
	Clostridium sporogenes
	Geobacter lovleyi
	Pseudomonas costantinii
	Geobacter sp. FRC-32
	Kutzneria sp. 744
	Desulfovibrio alaskensis
	Desulfocella halophila
	Rarobacter faecitabidus
	Leptospirillum ferrooxidans
	Pseudomonas sp. ISO6
	Flexibacter elegans
	Streptomyces roseolilacinus
	Flexithrix dorotheae
	Bacillus sp. PL-16
	Anaeromyxobacter sp. K
	Bacillus pumilus
	Bacteroides sp.
	Ochrobactrum anthropi
	Desulfovibrio halophilus
	Escherichia coli
	Pantoea agglomerans
	Syntrophobacter fumaroxidans
	Xanthobacter autotrophicus
	Acinetobacter johnsonii
	Bacillus sp. JL-39
	Clostridium cellulovorans
	Mesoplasma corruscae
	Pelobacter propionicus
	Achromobacter xylosoxidans
	Acinetobacter schindleri
	Actinocorallia glomerata
	Borrelia duttonii
	Brucella melitensis
	Chlorobaculum parvum
	Clostridium sp. CYP5
	Clostridium tertium
	Codium fragile
	Corynebacterium cyclohexanicum
	Desulfoglaeba alkanexedens
	Desulfovibrio vulgaris
	Legionella londiniensis
	Lysinibacillus fusiformis
	Methylobacterium populi
	Pseudomonas poae
	Sorangium cellulosum
	Sphingobacterium spiritivorum
	Candidatus Magnetobacterium bavaricum
	uncultured cyanobacterium
	Actinomadura hibisca
	Actinoplanes utahensis
	Aeromonas sp. AN-46
	Arthrobacter crystallopoietes
	Arthrospira platensis
	Bacillus alcalophilus
	Bacillus halodurans
	Bacillus niacini
	Chlamydophila abortus
	Clostridium bifermentans
	Clostridium celatum
	Clostridium glycolicum
	Desulfomonile tiedjei
	Enterobacter sp. 638
	Halomonas anticariensis
	Leptospira interrogans
	Megasphaera micronuciformis
	Methanobacterium aarhusense
	Polynucleobacter necessarius
	Porphyromonas cangingivalis
	Rhizobium etli
	Rickettsia prowazekii
	Saprospira sp. SS98-5
	Sphingobacterium sp. 62
	Spirochaeta stenostrepta
	Sporanaerobacter acetigenes
	Sporosarcina saromensis
	Staphylococcus pasteuri
	Stenotrophomonas acidaminiphila
	Tetrasphaera australiensis
	Thiohalorhabdus denitrificans

## Sheet: Table S7
Table S7 Pearson product moment correlation among the species detected in the metagenome
Positive Correlation				Negative correlation
Species	Correlation Cofficient			Species	Correlation Cofficient
Proteobacteria and Firmicutes	1			Proteobacteria and Chloroflexi	-1
Proteobacteria and Bacteroidetes	1			Proteobacteria and Deinococcus-Thermus	-1
Firmicutes and Bacteroidetes	1			Proteobacteria and Aquificae	-1
Chloroflexi and Deinococcus-Thermus	1			Proteobacteria and Armatimonadetes	-1
Chloroflexi and Aquificae	1			Proteobacteria and Acidobacteria	-1
Chloroflexi and Armatimonadetes	1			Proteobacteria and Nitrospirae	-1
Chloroflexi and Acidobacteria	1			Proteobacteria and Planctomycetes	-1
Chloroflexi and Nitrospirae	1			Proteobacteria and Chlorobi	-1
Chloroflexi and Planctomycetes	1			Proteobacteria and Thermotogae	-1
Chloroflexi and Chlorobi	1			Proteobacteria and Ignavibacteriae	-1
Chloroflexi and Thermotogae	1			Proteobacteria and Actinobacteria	-1
Chloroflexi and Ignavibacteriae	1			Firmicutes and Chloroflexi	-1
Chloroflexi and Actinobacteria	1			Firmicutes and Deinococcus-Thermus	-1
Deinococcus-Thermus and Aquificae	1			Firmicutes and Aquificae	-1
Deinococcus-Thermus and Armatimonadetes	1			Firmicutes and Armatimonadetes	-1
Deinococcus-Thermus and Acidobacteria	1			Firmicutes and Acidobacteria	-1
Deinococcus-Thermus and Nitrospirae	1			Firmicutes and Nitrospirae	-1
Deinococcus-Thermus and Planctomycetes	1			Firmicutes and Planctomycetes	-1
Deinococcus-Thermus and Chlorobi	1			Firmicutes and Chlorobi	-1
Deinococcus-Thermus and Thermotogae	1			Firmicutes and Thermotogae	-1
Deinococcus-Thermus and Ignavibacteriae	1			Firmicutes and Ignavibacteriae	-1
Deinococcus-Thermus and Actinobacteria	1			Firmicutes and Actinobacteria	-1
Aquificae and Armatimonadetes	1			Chloroflexi and Bacteroidetes	-1
Aquificae and Acidobacteria	1			Deinococcus-Thermus and Bacteroidetes	-1
Aquificae and Nitrospirae	1			Aquificae and Bacteroidetes	-1
Aquificae and Planctomycetes	1			Bacteroidetes and Armatimonadetes	-1
Aquificae and Chlorobi	1			Bacteroidetes and Acidobacteria	-1
Aquificae and Thermotogae	1			Bacteroidetes and Nitrospirae	-1
Aquificae and Ignavibacteriae	1			Bacteroidetes and Planctomycetes	-1
Aquificae and Actinobacteria	1			Bacteroidetes and Chlorobi	-1
Armatimonadetes and Acidobacteria	1			Bacteroidetes and Thermotogae	-1
Armatimonadetes and Nitrospirae	1			Bacteroidetes and Ignavibacteriae	-1
Armatimonadetes and Planctomycetes	1			Bacteroidetes and Actinobacteria	-1
Armatimonadetes and Chlorobi	1
Armatimonadetes and Thermotogae	1
Armatimonadetes and Ignavibacteriae	1
Armatimonadetes and Actinobacteria	1
Acidobacteria and Nitrospirae	1
Acidobacteria and Planctomycetes	1
Acidobacteria and Chlorobi	1
Acidobacteria and Thermotogae	1
Acidobacteria and Ignavibacteriae	1
Acidobacteria and Actinobacteria	1
Nitrospirae and Planctomycetes	1
Nitrospirae and Chlorobi	1
Nitrospirae and Thermotogae	1
Nitrospirae and Ignavibacteriae	1
Nitrospirae and Actinobacteria	1
Planctomycetes and Chlorobi	1
Planctomycetes and Thermotogae	1
Planctomycetes and Ignavibacteriae	1
Planctomycetes and Actinobacteria	1
Chlorobi and Thermotogae	1
Chlorobi and Ignavibacteriae	1
Chlorobi and Actinobacteria	1
Thermotogae and Ignavibacteriae	1
Thermotogae and Actinobacteria	1
Ignavibacteriae and Actinobacteria	1

## Sheet: Table S8
Table S8 Principle Component analysis at species level
Species	Polok	Reshi
Exiguobacterium pavilionensis	2.11	4.17
Stenotrophomonas maltophilia	2.26	3.84
Cloacibacterium normanense	0	2.72
Pseudomonas mosselii	0	2.4
Acinetobacter kookii	0.02	2.26
Moraxella osloensis	0	2.15
Acinetobacter junii	0.02	1.89
Rhizobium selenitireducens	0	1.42
Rheinheimera texasensis	0	1.21
Enhydrobacter aerosaccus	0	1.12
Sporosarcina sp. EUR3 2.2.2	1.01	0.95
Paenisporosarcina sp. HGH0030	3.25	0.77
Thermanaerothrix daxensis	2.24	0.01
Anaerolinea thermophila	1.48	0.01
Sulfurihydrogenibium azorense	1.17	0.01
Thermoanaerobaculum aquaticum	1.74	0
Hydrogenobacter thermophilus	1.65	0
Chlorobi bacterium NICIL-2	1.59	0
Armatimonadetes bacterium DC	1.43	0
Fervidobacterium nodosum	1.42	0
Thermus arciformis	1.36	0

## Sheet: Table S9
Table S9 Metagenomic ORFs assigned to different COG categories
COG categories	Polok (ORFs)	Reshi (ORFs)
General function prediction only	9356	8519
Amino acid transport and metabolism	7213	7108
Function unknown	4894	5802
Cell wall/membrane/envelope biogenesis	6124	5700
Replication, recombination and repair	5360	5410
Energy production and conversion	6056	5103
Inorganic ion transport and metabolism	3832	4646
Carbohydrate transport and metabolism	5368	4543
Signal transduction mechanisms	3649	4401
Transcription	3565	4274
Translation, ribosomal structure and biogenesis	4426	3789
Lipid transport and metabolism	2830	3434
Posttranslational modification, protein turnover, chaperones	3497	3166
Coenzyme transport and metabolism	3005	2826
Defense mechanisms	1751	2157
Nucleotide transport and metabolism	2260	2034
Cell motility	1660	1940
Secondary metabolites biosynthesis, transport and catabolism	974	1452
Intracellular trafficking, secretion, and vesicular transport	899	1000
Cell cycle control, cell division, chromosome partitioning	921	845
Chromatin structure and dynamics	49	45
RNA processing and modification	9	17
Cytoskeleton	2	1

## Sheet: Table S10
Table S10 Metagenomic ORFs assigned to different KEGG Categories
KEGG class	Polok	Description							KEGG class	Reshi	Description
K00936	1118	Unclassified; E2.7.3.-							K00936	1321	Unclassified; E2.7.3.-
K00540	685	Unclassified; E1.-.-.-							K02014	826	iron complex outermembrane recepter protein
K00754	613	Unclassified; E2.4.1.-							K00540	775	Unclassified; E1.-.-.-
K01362	444	Unclassified; E3.4.21.-							K03406	530	methyl-accepting chemotaxis protein
K00599	416	Unclassified; E2.1.1.-							K02488	513	two-component system, cell cycle response regulator
K02014	389	iron complex outermembrane recepter protein							K03296	430	hydrophobic/amphiphilic exporter-1 (mainly G- bacteria), HAE1 family
K01417	364	Unclassified; E3.4.24.-							K00680	409	Unclassified; E2.3.1.-
K08884	350	serine/threonine protein kinase, bacterial [EC:2.7.11.1]							K00754	397	Unclassified; E2.4.1.-
K00100	342	Unclassified; E1.1.1.-							K01423	388	Unclassified; E3.4.-.-
K03406	318	methyl-accepting chemotaxis protein							K00100	358	Unclassified; E1.1.1.-
K01990	296	ABC-2 type transport system ATP-binding protein							K01417	352	Unclassified; E3.4.24.-
K01423	289	Unclassified; E3.4.-.-							K06147	339	ATP-binding cassette, subfamily B, bacterial
K06147	289	ATP-binding cassette, subfamily B, bacterial							K01362	271	Unclassified; E3.4.21.-
K02488	271	two-component system, cell cycle response regulator							K00257	259	Unclassified; E1.3.99.-
K02035	267	peptide/nickel transport system substrate-binding protein							K13924	251	two-component system, chemotaxis family, CheB/CheR fusion protein
K01529	262	Unclassified; E3.6.1.-							K00599	244	Unclassified; E2.1.1.-
K03088	261	RNA polymerase sigma-70 factor, ECF subfamily							K01529	244	Unclassified; E3.6.1.-
K03296	261	hydrophobic/amphiphilic exporter-1 (mainly G- bacteria), HAE1 family							K01990	235	ABC-2 type transport system ATP-binding protein
K00680	260	Unclassified; E2.3.1.-							K02004	228	Unclassified; ABC.CD.P
K00786	257	Unclassified; E2.4.-.-							K00249	206	acyl-CoA dehydrogenase [EC:1.3.99.3]
K00837	253	Unclassified; E2.6.1.-							K01795	203	Unclassified; E5.1.3.-
K02004	231	Unclassified; ABC.CD.P							K02484	194	two-component system, OmpR family, sensor kinase [EC:2.7.13.3]
K00924	228	Unclassified; E2.7.1.-							K03088	193	RNA polymerase sigma-70 factor, ECF subfamily
K01043	223	Unclassified; E2.-.-.-							K00059	186	3-oxoacyl-[acyl-carrier protein] reductase [EC:1.1.1.100]
K01992	216	ABC-2 type transport system permease protein							K02003	186	Unclassified; ABC.CD.A
K10819	215	histidine kinase							K07497	186	putative transposase
K00059	213	3-oxoacyl-[acyl-carrier protein] reductase [EC:1.1.1.100]							K01448	184	N-acetylmuramoyl-L-alanine amidase [EC:3.5.1.28]
K02482	200	two-component system, NtrC family, sensor kinase [EC:2.7.13.3]							K01992	183	ABC-2 type transport system permease protein
K02003	189	Unclassified; ABC.CD.A							K01552	180	Unclassified; E3.6.3.-
K00908	184	Ca2+/calmodulin-dependent protein kinase [EC:2.7.11.17]							K02483	176	two-component system, OmpR family, response regulator
K09687	180	antibiotic transport system ATP-binding protein							K01692	174	enoyl-CoA hydratase [EC:4.2.1.17]
K00257	179	Unclassified; E1.3.99.-							K06148	172	ATP-binding cassette, subfamily C, bacterial
K02481	177	two-component system, NtrC family, response regulator							K01533	171	Cu2+-exporting ATPase [EC:3.6.3.4]
K08282	175	non-specific serine/threonine protein kinase [EC:2.7.11.1]							K03466	171	DNA segregation ATPase FtsK/SpoIIIE, S-DNA-T family
K01238	174	Unclassified; E3.2.1.-							K00128	164	aldehyde dehydrogenase (NAD+) [EC:1.2.1.3]
K02034	172	peptide/nickel transport system permease protein							K01897	164	long-chain acyl-CoA synthetase [EC:6.2.1.3]
K01784	171	UDP-glucose 4-epimerase [EC:5.1.3.2]							K03046	164	DNA-directed RNA polymerase subunit beta' [EC:2.7.7.6]
K01552	170	Unclassified; E3.6.3.-							K01269	163	aminopeptidase [EC:3.4.11.-]
K01998	168	branched-chain amino acid transport system permease protein							K09687	163	antibiotic transport system ATP-binding protein
K01338	166	ATP-dependent Lon protease [EC:3.4.21.53]							K00837	162	Unclassified; E2.6.1.-
K05903	164	NADH dehydrogenase (quinone) [EC:1.6.99.5]							K05985	158	ribonuclease M5 [EC:3.1.26.8]
K01269	163	aminopeptidase [EC:3.4.11.-]							K01153	155	type I restriction enzyme, R subunit [EC:3.1.21.3]
K03388	162	heterodisulfide reductase subunit A [EC:1.8.98.1]							K01890	153	phenylalanyl-tRNA synthetase beta chain [EC:6.1.1.20]
K02484	160	two-component system, OmpR family, sensor kinase [EC:2.7.13.3]							K01175	150	Unclassified; E3.1.-.-
K07636	160	two-component system, OmpR family, phosphate regulon sensor							K01238	149	Unclassified; E3.2.1.-
K02483	158	two-component system, OmpR family, response regulator							K01463	149	Unclassified; E3.5.1.-
K01463	157	Unclassified; E3.5.1.-							K00924	145	Unclassified; E2.7.1.-
K01533	154	Cu2+-exporting ATPase [EC:3.6.3.4]							K00626	143	acetyl-CoA C-acetyltransferase [EC:2.3.1.9]
K08070	154	2-alkenal reductase [EC:1.3.1.74]							K02035	143	peptide/nickel transport system substrate-binding protein
K02337	151	DNA polymerase III subunit alpha [EC:2.7.7.7]							K00001	142	alcohol dehydrogenase [EC:1.1.1.1]
K01897	149	long-chain acyl-CoA synthetase [EC:6.2.1.3]							K07636	140	two-component system, OmpR family, phosphate regulon sensor
K06148	149	ATP-binding cassette, subfamily C, bacterial							K05366	139	penicillin-binding protein 1A [EC:2.4.1.- 3.4.-.-]
K02355	147	elongation factor EF-G [EC:3.6.5.3]							K01814	136	phosphoribosylformimino-5-aminoimidazole carboxamide ribotide
K01710	146	dTDP-glucose 4,6-dehydratase [EC:4.2.1.46]							K00666	135	fatty-acyl-CoA synthase [EC:6.2.1.-]
K00436	143	hydrogen dehydrogenase [EC:1.12.1.2]							K02337	131	DNA polymerase III subunit alpha [EC:2.7.7.7]
K01834	143	phosphoglycerate mutase [EC:5.4.2.1]							K01043	130	Unclassified; E2.-.-.-
K00123	142	formate dehydrogenase, alpha subunit [EC:1.2.1.2]							K03657	130	DNA helicase II / ATP-dependent DNA helicase PcrA [EC:3.6.1.-]
K02027	141	multiple sugar transport system substrate-binding protein							K10819	130	histidine kinase
K00571	140	site-specific DNA-methyltransferase (adenine-specific) [EC:2.1.1.72]							K03072	129	preprotein translocase subunit SecD
K02033	140	peptide/nickel transport system permease protein							K01887	128	arginyl-tRNA synthetase [EC:6.1.1.19]
K03695	140	ATP-dependent Clp protease ATP-binding subunit ClpB							K01998	128	branched-chain amino acid transport system permease protein
K02030	136	polar amino acid transport system substrate-binding protein							K03427	128	type I restriction enzyme M protein [EC:2.1.1.72]
K03657	135	DNA helicase II / ATP-dependent DNA helicase PcrA [EC:3.6.1.-]							K01567	126	Unclassified; E3.-.-.-
K00001	134	alcohol dehydrogenase [EC:1.1.1.1]							K01784	126	UDP-glucose 4-epimerase [EC:5.1.3.2]
K01840	134	phosphomannomutase [EC:5.4.2.8]							K03701	126	excinuclease ABC subunit A
K03701	134	excinuclease ABC subunit A							K07239	124	heavy-metal exporter, HME family
K00249	132	acyl-CoA dehydrogenase [EC:1.3.99.3]							K02030	123	polar amino acid transport system substrate-binding protein
K01138	131	Unclassified; E3.1.6.-							K03595	123	GTP-binding protein Era
K02652	130	type IV pilus assembly protein PilB							K07090	123	Unclassified; K07090
K09686	129	antibiotic transport system permease protein							K07787	117	Cu(I)/Ag(I) efflux system membrane protein CusA
K02057	128	simple sugar transport system permease protein							K09686	116	antibiotic transport system permease protein
K02529	128	LacI family transcriptional regulator							K00786	115	Unclassified; E2.4.-.-
K00384	127	thioredoxin reductase (NADPH) [EC:1.8.1.9]							K00265	114	glutamate synthase (NADPH/NADH) large chain [EC:1.4.1.13 1.4.1.14]
K00525	125	ribonucleoside-diphosphate reductase alpha chain [EC:1.17.4.1]							K04562	114	flagellar biosynthesis protein FlhG
K02025	125	multiple sugar transport system permease protein							K02005	113	HlyD family secretion protein
K01448	123	N-acetylmuramoyl-L-alanine amidase [EC:3.5.1.28]							K01802	112	peptidylprolyl isomerase [EC:5.2.1.8]
K04763	123	integrase/recombinase XerD							K04763	112	integrase/recombinase XerD
K05366	122	penicillin-binding protein 1A [EC:2.4.1.- 3.4.-.-]							K01467	111	beta-lactamase [EC:3.5.2.6]
K07712	122	two-component system, NtrC family, nitrogen regulation response							K01873	111	valyl-tRNA synthetase [EC:6.1.1.9]
K00626	121	acetyl-CoA C-acetyltransferase [EC:2.3.1.9]							K03287	111	outer membrane factor, OMF family
K00721	121	dolichol-phosphate mannosyltransferase [EC:2.4.1.83]							K01834	110	phosphoglycerate mutase [EC:5.4.2.1]
K07814	121	putative two-component system response regulator							K01955	109	carbamoyl-phosphate synthase large subunit [EC:6.3.5.5]
K02342	120	DNA polymerase III subunit epsilon [EC:2.7.7.7]							K00120	108	Unclassified; E1.1.-.-
K00266	117	glutamate synthase (NADPH/NADH) small chain [EC:1.4.1.13 1.4.1.14]							K01066	107	esterase / lipase [EC:3.1.1.-]
K02056	117	simple sugar transport system ATP-binding protein [EC:3.6.3.17]							K01338	107	ATP-dependent Lon protease [EC:3.4.21.53]
K13924	117	two-component system, chemotaxis family, CheB/CheR fusion protein							K08884	107	serine/threonine protein kinase, bacterial [EC:2.7.11.1]
K01955	115	carbamoyl-phosphate synthase large subunit [EC:6.3.5.5]							K01710	106	dTDP-glucose 4,6-dehydratase [EC:4.2.1.46]
K01999	114	branched-chain amino acid transport system substrate-binding protein							K01952	104	phosphoribosylformylglycinamidine synthase [EC:6.3.5.3]
K02335	114	DNA polymerase I [EC:2.7.7.7]							K01069	103	hydroxyacylglutathione hydrolase [EC:3.1.2.6]
K03046	114	DNA-directed RNA polymerase subunit beta' [EC:2.7.7.6]							K03496	103	chromosome partitioning protein
K03723	112	transcription-repair coupling factor (superfamily II helicase)							K00344	102	NADPH2:quinone reductase [EC:1.6.5.5]
K07090	112	Unclassified; K07090							K01465	101	dihydroorotase [EC:3.5.2.3]
K00128	111	aldehyde dehydrogenase (NAD+) [EC:1.2.1.3]							K02051	101	sulfonate/nitrate/taurine transport system substrate-binding protein
K00995	111	CDP-diacylglycerol--glycerol-3-phosphate 3-phosphatidyltransferase							K02652	101	type IV pilus assembly protein PilB
K03043	110	DNA-directed RNA polymerase subunit beta [EC:2.7.7.6]							K09774	101	lipopolysaccharide export system protein LptA
K00335	109	NADH dehydrogenase I subunit F [EC:1.6.5.3]							K00799	100	glutathione S-transferase [EC:2.5.1.18]
K01795	109	Unclassified; E5.1.3.-							K00868	100	pyridoxine kinase [EC:2.7.1.35]
K01915	109	glutamine synthetase [EC:6.3.1.2]							K01091	100	phosphoglycolate phosphatase [EC:3.1.3.18]
K09810	109	lipoprotein-releasing system ATP-binding protein [EC:3.6.3.-]							K05874	100	methyl-accepting chemotaxis protein I, serine sensor receptor
K00548	108	5-methyltetrahydrofolate--homocysteine methyltransferase							K01077	99	alkaline phosphatase [EC:3.1.3.1]
K03555	107	DNA mismatch repair protein MutS							K02481	99	two-component system, NtrC family, response regulator
K03798	104	cell division protease FtsH [EC:3.4.24.-]							K02482	99	two-component system, NtrC family, sensor kinase [EC:2.7.13.3]
K00336	103	NADH dehydrogenase I subunit G [EC:1.6.5.3]							K07263	99	zinc protease [EC:3.4.99.-]
K01895	103	acetyl-CoA synthetase [EC:6.2.1.1]							K00058	98	D-3-phosphoglycerate dehydrogenase [EC:1.1.1.95]
K03655	103	ATP-dependent DNA helicase RecG [EC:3.6.1.-]							K01144	98	exodeoxyribonuclease V [EC:3.1.11.5]
K00058	102	D-3-phosphoglycerate dehydrogenase [EC:1.1.1.95]							K02015	98	iron complex transport system permease protein
K01921	102	D-alanine-D-alanine ligase [EC:6.3.2.4]							K02335	98	DNA polymerase I [EC:2.7.7.7]
K02015	102	iron complex transport system permease protein							K00356	97	NADH dehydrogenase [EC:1.6.99.3]
K02026	102	multiple sugar transport system permease protein							K03723	97	transcription-repair coupling factor (superfamily II helicase)
K02032	102	peptide/nickel transport system ATP-binding protein							K03798	97	cell division protease FtsH [EC:3.4.24.-]
K03696	102	ATP-dependent Clp protease ATP-binding subunit ClpC							K01895	96	acetyl-CoA synthetase [EC:6.2.1.1]
K00820	100	glucosamine--fructose-6-phosphate aminotransferase (isomerizing)							K02342	96	DNA polymerase III subunit epsilon [EC:2.7.7.7]
K01929	100	UDP-N-acetylmuramoylalanyl-D-glutamyl-2,6-diaminopimelate--D-alanyl-							K02946	95	small subunit ribosomal protein S10
K02031	100	peptide/nickel transport system ATP-binding protein							K00525	94	ribonucleoside-diphosphate reductase alpha chain [EC:1.17.4.1]
K02454	100	general secretion pathway protein E							K03294	94	basic amino acid/polyamine antiporter, APA family
K00248	99	butyryl-CoA dehydrogenase [EC:1.3.99.2]							K03307	94	solute:Na+ symporter, SSS family
K00970	99	poly(A) polymerase [EC:2.7.7.19]							K03310	93	alanine or glycine:cation symporter, AGCS family
K01144	99	exodeoxyribonuclease V [EC:3.1.11.5]							K00903	92	protein-tyrosine kinase [EC:2.7.10.-]
K01537	99	Ca2+-transporting ATPase [EC:3.6.3.8]							K01426	92	amidase [EC:3.5.1.4]
K01692	99	enoyl-CoA hydratase [EC:4.2.1.17]							K02529	92	LacI family transcriptional regulator
K01802	99	peptidylprolyl isomerase [EC:5.2.1.8]							K03497	92	chromosome partitioning protein, ParB family
K02668	99	two-component system, NtrC family, sensor histidine kinase PilS							K03719	92	Lrp/AsnC family transcriptional regulator, leucine-responsive
K07011	99	Unclassified; K07011							K11904	92	type VI secretion system secreted protein VgrG
K07319	99	putative adenine-specific DNA-methyltransferase [EC:2.1.1.72]							K00632	91	acetyl-CoA acyltransferase [EC:2.3.1.16]
K00845	98	glucokinase [EC:2.7.1.2]							K00384	90	thioredoxin reductase (NADPH) [EC:1.8.1.9]
K01768	98	adenylate cyclase [EC:4.6.1.1]							K00845	90	glucokinase [EC:2.7.1.2]
K02029	98	polar amino acid transport system permease protein							K02355	90	elongation factor EF-G [EC:3.6.5.3]
K03455	98	monovalent cation:H+ antiporter-2, CPA2 family							K03070	90	preprotein translocase subunit SecA
K11085	97	ATP-binding cassette, subfamily B, bacterial MsbA [EC:3.6.3.-]							K01154	89	type I restriction enzyme, S subunit [EC:3.1.21.3]
K01422	96	Unclassified; E3.4.99.-							K01256	89	aminopeptidase N [EC:3.4.11.2]
K01952	96	phosphoribosylformylglycinamidine synthase [EC:6.3.5.3]							K01915	89	glutamine synthetase [EC:6.3.1.2]
K02005	96	HlyD family secretion protein							K03446	89	MFS transporter, DHA2 family, multidrug resistance protein B
K03307	96	solute:Na+ symporter, SSS family							K03413	88	two-component system, chemotaxis family, response regulator CheY
K03797	96	carboxyl-terminal processing protease [EC:3.4.21.102]							K00248	87	butyryl-CoA dehydrogenase [EC:1.3.99.2]
K04043	96	molecular chaperone DnaK							K00548	87	5-methyltetrahydrofolate--homocysteine methyltransferase
K06950	96	Unclassified; K06950							K03043	87	DNA-directed RNA polymerase subunit beta [EC:2.7.7.6]
K07652	96	two-component system, OmpR family, sensor histidine kinase VicK							K00219	86	2,4-dienoyl-CoA reductase (NADPH2) [EC:1.3.1.34]
K00265	95	glutamate synthase (NADPH/NADH) large chain [EC:1.4.1.13 1.4.1.14]							K01840	86	phosphomannomutase [EC:5.4.2.8]
K03466	95	DNA segregation ATPase FtsK/SpoIIIE, S-DNA-T family							K02029	86	polar amino acid transport system permease protein
K03738	95	aldehyde:ferredoxin oxidoreductase [EC:1.2.7.5]							K02454	86	general secretion pathway protein E
K01175	94	Unclassified; E3.1.-.-							K00655	85	1-acyl-sn-glycerol-3-phosphate acyltransferase [EC:2.3.1.51]
K03168	94	DNA topoisomerase I [EC:5.99.1.2]							K01187	85	alpha-glucosidase [EC:3.2.1.20]
K02016	93	iron complex transport system substrate-binding protein							K01188	85	beta-glucosidase [EC:3.2.1.21]
K03413	93	two-component system, chemotaxis family, response regulator CheY							K03776	85	aerotaxis receptor
K03733	93	integrase/recombinase XerC							K06158	85	ATP-binding cassette, sub-family F, member 3
K00122	92	formate dehydrogenase [EC:1.2.1.2]							K10907	85	aminotransferase [EC:2.6.1.-]
K05515	92	penicillin-binding protein 2							K01726	84	Unclassified; E4.2.1.-
K00359	90	NADH oxidase [EC:1.6.-.-]							K01999	84	branched-chain amino acid transport system substrate-binding protein
K00969	90	nicotinate-nucleotide adenylyltransferase [EC:2.7.7.18]							K02016	84	iron complex transport system substrate-binding protein
K03086	90	RNA polymerase primary sigma factor							K03455	84	monovalent cation:H+ antiporter-2, CPA2 family
K03529	90	chromosome segregation protein							K00382	83	dihydrolipoamide dehydrogenase [EC:1.8.1.4]
K03686	90	molecular chaperone DnaJ							K00492	83	Unclassified; E1.14.13.-
K07497	89	putative transposase							K03797	83	carboxyl-terminal processing protease [EC:3.4.21.102]
K00666	88	fatty-acyl-CoA synthase [EC:6.2.1.-]							K07652	83	two-component system, OmpR family, sensor histidine kinase VicK
K01426	88	amidase [EC:3.5.1.4]							K00648	82	3-oxoacyl-[acyl-carrier-protein] synthase III [EC:2.3.1.180]
K01873	88	valyl-tRNA synthetase [EC:6.1.1.9]							K02032	82	peptide/nickel transport system ATP-binding protein
K03924	88	MoxR-like ATPase [EC:3.6.3.-]							K03293	82	amino acid transporter, AAT family
K09181	88	hypothetical protein							K08282	82	non-specific serine/threonine protein kinase [EC:2.7.11.1]
K01872	87	alanyl-tRNA synthetase [EC:6.1.1.7]							K10918	81	LysR family transcriptional regulator, transcriptional activator
K08253	87	non-specific protein-tyrosine kinase [EC:2.7.10.2]							K00937	80	polyphosphate kinase [EC:2.7.4.1]
K01126	86	glycerophosphoryl diester phosphodiesterase [EC:3.1.4.46]							K00951	80	GTP pyrophosphokinase [EC:2.7.6.5]
K01567	86	Unclassified; E3.-.-.-							K01081	80	5'-nucleotidase [EC:3.1.3.5]
K02469	86	DNA gyrase subunit A [EC:5.99.1.3]							K01681	80	aconitate hydratase 1 [EC:4.2.1.3]
K03100	86	signal peptidase I [EC:3.4.21.89]							K01929	80	UDP-N-acetylmuramoylalanyl-D-glutamyl-2,6-diaminopimelate--D-alanyl-
K06168	86	bifunctional enzyme involved in thiolation and methylation of tRNA							K02469	80	DNA gyrase subunit A [EC:5.99.1.3]
K01000	85	phospho-N-acetylmuramoyl-pentapeptide-transferase [EC:2.7.8.13]							K03168	80	DNA topoisomerase I [EC:5.99.1.2]
K01187	85	alpha-glucosidase [EC:3.2.1.20]							K01000	79	phospho-N-acetylmuramoyl-pentapeptide-transferase [EC:2.7.8.13]
K01507	85	inorganic pyrophosphatase [EC:3.6.1.1]							K01176	79	alpha-amylase [EC:3.2.1.1]
K01775	85	alanine racemase [EC:5.1.1.1]							K01420	79	CRP/FNR family transcriptional regulator, anaerobic regulatory
K09458	85	3-oxoacyl-[acyl-carrier-protein] synthase II [EC:2.3.1.179]							K03555	79	DNA mismatch repair protein MutS
K00615	84	transketolase [EC:2.2.1.1]							K03695	79	ATP-dependent Clp protease ATP-binding subunit ClpB
K01997	84	branched-chain amino acid transport system permease protein							K03733	79	integrase/recombinase XerC
K03070	84	preprotein translocase subunit SecA							K04066	79	primosomal protein N' (replication factor Y) (superfamily II
K03496	84	chromosome partitioning protein							K06999	79	Unclassified; K06999
K04487	84	cysteine desulfurase [EC:2.8.1.7]							K07645	79	two-component system, OmpR family, sensor histidine kinase QseC
K01090	83	protein phosphatase [EC:3.1.3.16]							K01768	78	adenylate cyclase [EC:4.6.1.1]
K01091	83	phosphoglycolate phosphatase [EC:3.1.3.18]							K03321	78	sulfate permease, SulP family
K01465	83	dihydroorotase [EC:3.5.2.3]							K08252	78	receptor protein-tyrosine kinase [EC:2.7.10.1]
K01467	83	beta-lactamase [EC:3.5.2.6]							K09810	78	lipoprotein-releasing system ATP-binding protein [EC:3.6.3.-]
K01869	83	leucyl-tRNA synthetase [EC:6.1.1.4]							K11085	78	ATP-binding cassette, subfamily B, bacterial MsbA [EC:3.6.3.-]
K02519	83	translation initiation factor IF-2							K01534	77	Cd2+/Zn2+-exporting ATPase [EC:3.6.3.3 3.6.3.5]
K04069	83	pyruvate formate lyase activating enzyme [EC:1.97.1.4]							K03699	77	putative hemolysin
K07114	83	Unclassified; K07114							K04761	77	LysR family transcriptional regulator, hydrogen peroxide-inducible
K01912	82	phenylacetate-CoA ligase [EC:6.2.1.30]							K01738	76	cysteine synthase A [EC:2.5.1.47]
K01928	82	UDP-N-acetylmuramoylalanyl-D-glutamate--2,6-diaminopimelate ligase							K02057	76	simple sugar transport system permease protein
K02006	82	cobalt/nickel transport system ATP-binding protein							K07029	76	Unclassified; K07029
K02051	82	sulfonate/nitrate/taurine transport system substrate-binding protein							K07258	76	D-alanyl-D-alanine carboxypeptidase (penicillin-binding protein 5/6)
K02455	82	general secretion pathway protein F							K08070	76	2-alkenal reductase [EC:1.3.1.74]
K02844	82	UDP-glucose:(heptosyl)LPS alpha-1,3-glucosyltransferase [EC:2.4.1.-]							K00135	75	succinate-semialdehyde dehydrogenase (NADP+) [EC:1.2.1.16]
K07391	82	magnesium chelatase family protein							K03924	75	MoxR-like ATPase [EC:3.6.3.-]
K00219	81	2,4-dienoyl-CoA reductase (NADPH2) [EC:1.3.1.34]							K07814	75	putative two-component system response regulator
K01069	81	hydroxyacylglutathione hydrolase [EC:3.1.2.6]							K08253	75	non-specific protein-tyrosine kinase [EC:2.7.10.2]
K01412	81	mitochondrial processing peptidase [EC:3.4.24.64]							K13590	75	diguanylate cyclase
K01870	81	isoleucyl-tRNA synthetase [EC:6.1.1.5]							K01775	74	alanine racemase [EC:5.1.1.1]
K01883	81	cysteinyl-tRNA synthetase [EC:6.1.1.16]							K01928	74	UDP-N-acetylmuramoylalanyl-D-glutamate--2,6-diaminopimelate ligase
K03497	81	chromosome partitioning protein, ParB family							K02034	74	peptide/nickel transport system permease protein
K03596	81	GTP-binding protein LepA							K03407	74	two-component system, chemotaxis family, sensor kinase CheA
K07052	81	Unclassified; K07052							K00012	73	UDPglucose 6-dehydrogenase [EC:1.1.1.22]
K07462	81	single-stranded-DNA-specific exonuclease [EC:3.1.-.-]							K00155	73	Unclassified; E1.2.1.-
K03553	80	recombination protein RecA							K01870	73	isoleucyl-tRNA synthetase [EC:6.1.1.5]
K00010	79	myo-inositol 2-dehydrogenase [EC:1.1.1.18]							K02470	73	DNA gyrase subunit B [EC:5.99.1.3]
K00648	79	3-oxoacyl-[acyl-carrier-protein] synthase III [EC:2.3.1.180]							K03781	73	catalase [EC:1.11.1.6]
K01937	79	CTP synthase [EC:6.3.4.2]							K00558	72	DNA (cytosine-5-)-methyltransferase [EC:2.1.1.37]
K02669	79	twitching motility protein PilT							K01046	72	triacylglycerol lipase [EC:3.1.1.3]
K03287	79	outer membrane factor, OMF family							K01869	72	leucyl-tRNA synthetase [EC:6.1.1.4]
K03423	79	Unclassified; E1.8.-.-							K01872	72	alanyl-tRNA synthetase [EC:6.1.1.7]
K07030	79	Unclassified; K07030							K02033	72	peptide/nickel transport system permease protein
K01996	78	branched-chain amino acid transport system ATP-binding protein							K02433	72	aspartyl-tRNA(Asn)/glutamyl-tRNA (Gln) amidotransferase subunit A
K02470	78	DNA gyrase subunit B [EC:5.99.1.3]							K06020	72	sulfate-transporting ATPase [EC:3.6.3.25]
K03572	78	DNA mismatch repair protein MutL							K06180	72	ribosomal large subunit pseudouridine synthase D [EC:5.4.99.12]
K04077	78	chaperonin GroEL							K00123	71	formate dehydrogenase, alpha subunit [EC:1.2.1.2]
K00226	77	dihydroorotate oxidase [EC:1.3.3.1]							K00817	71	histidinol-phosphate aminotransferase [EC:2.6.1.9]
K00341	77	NADH dehydrogenase I subunit L [EC:1.6.5.3]							K03574	71	7,8-dihydro-8-oxoguanine triphosphatase [EC:3.6.1.-]
K00951	77	GTP pyrophosphokinase [EC:2.7.6.5]							K12340	71	outer membrane channel protein TolC
K01081	77	5'-nucleotidase [EC:3.1.3.5]							K00253	70	isovaleryl-CoA dehydrogenase [EC:1.3.99.10]
K02433	77	aspartyl-tRNA(Asn)/glutamyl-tRNA (Gln) amidotransferase subunit A							K00615	70	transketolase [EC:2.2.1.1]
K07239	77	heavy-metal exporter, HME family							K00995	70	CDP-diacylglycerol--glycerol-3-phosphate 3-phosphatidyltransferase
K07658	77	two-component system, OmpR family, alkaline phosphatase synthesis							K02021	70	putative ABC transport system ATP-binding protein
K09134	77	hypothetical protein							K11927	70	ATP-dependent RNA helicase RhlE [EC:3.6.4.13]
K01188	76	beta-glucosidase [EC:3.2.1.21]							K00517	69	Unclassified; E1.14.-.-
K01190	76	beta-galactosidase [EC:3.2.1.23]							K03655	69	ATP-dependent DNA helicase RecG [EC:3.6.1.-]
K01881	76	prolyl-tRNA synthetase [EC:6.1.1.15]							K03688	69	ubiquinone biosynthesis protein
K01890	76	phenylalanyl-tRNA synthetase beta chain [EC:6.1.1.20]							K00119	68	Unclassified; E1.1.99.-
K02058	76	simple sugar transport system substrate-binding protein							K01443	68	N-acetylglucosamine-6-phosphate deacetylase [EC:3.5.1.25]
K02313	76	chromosomal replication initiator protein							K01759	68	lactoylglutathione lyase [EC:4.4.1.5]
K03118	76	sec-independent protein translocase protein TatC							K02358	68	elongation factor EF-Tu [EC:3.6.5.3]
K03702	76	excinuclease ABC subunit B							K03529	68	chromosome segregation protein
K06158	76	ATP-binding cassette, sub-family F, member 3							K05338	68	holin-like protein
K06877	76	Unclassified; K06877							K00380	67	sulfite reductase (NADPH) flavoprotein alpha-component [EC:1.8.1.2]
K07715	76	two-component system, NtrC family, response regulator YfhA							K00425	67	cytochrome bd-I oxidase subunit I [EC:1.10.3.-]
K00850	75	6-phosphofructokinase [EC:2.7.1.11]							K01912	67	phenylacetate-CoA ligase [EC:6.2.1.30]
K01420	75	CRP/FNR family transcriptional regulator, anaerobic regulatory							K01937	67	CTP synthase [EC:6.3.4.2]
K01662	75	1-deoxy-D-xylulose-5-phosphate synthase [EC:2.2.1.7]							K06901	67	putative MFS transporter, AGZA family, xanthine/uracil permease
K02667	75	two-component system, NtrC family, response regulator PilR							K07025	67	putative hydrolase of the HAD superfamily
K03699	75	putative hemolysin							K07126	67	Unclassified; K07126
K06139	75	pyrroloquinoline quinone biosynthesis protein E							K01126	66	glycerophosphoryl diester phosphodiesterase [EC:3.1.4.46]
K07025	75	putative hydrolase of the HAD superfamily							K01638	66	malate synthase [EC:2.3.3.9]
K00903	74	protein-tyrosine kinase [EC:2.7.10.-]							K03327	66	multidrug resistance protein, MATE family
K02040	74	phosphate transport system substrate-binding protein							K03442	66	small conductance mechanosensitive channel
K02653	74	type IV pilus assembly protein PilC							K03566	66	LysR family transcriptional regulator, glycine cleavage system
K13590	74	diguanylate cyclase							K04487	66	cysteine desulfurase [EC:2.8.1.7]
K00973	73	glucose-1-phosphate thymidylyltransferase [EC:2.7.7.24]							K07462	66	single-stranded-DNA-specific exonuclease [EC:3.1.-.-]
K01176	73	alpha-amylase [EC:3.2.1.1]							K01791	65	UDP-N-acetylglucosamine 2-epimerase [EC:5.1.3.14]
K01439	73	succinyl-diaminopimelate desuccinylase [EC:3.5.1.18]							K02238	65	competence protein ComEC
K01887	73	arginyl-tRNA synthetase [EC:6.1.1.19]							K02473	65	UDP-N-acetylglucosamine 4-epimerase [EC:5.1.3.7]
K02314	73	replicative DNA helicase [EC:3.6.1.-]							K02477	65	two-component system, LytT family, response regulator
K02316	73	DNA primase [EC:2.7.7.-]							K00627	64	pyruvate dehydrogenase E2 component (dihydrolipoamide
K03183	73	ubiquinone/menaquinone biosynthesis methyltransferase [EC:2.1.1.-]							K01885	64	glutamyl-tRNA synthetase [EC:6.1.1.17]
K06180	73	ribosomal large subunit pseudouridine synthase D [EC:5.4.99.12]							K03320	64	ammonium transporter, Amt family
K11717	73	cysteine desulfurase / selenocysteine lyase [EC:2.8.1.7 4.4.1.16]							K03581	64	exodeoxyribonuclease V alpha subunit [EC:3.1.11.5]
K00036	72	glucose-6-phosphate 1-dehydrogenase [EC:1.1.1.49]							K03596	64	GTP-binding protein LepA
K00382	72	dihydrolipoamide dehydrogenase [EC:1.8.1.4]							K03702	64	excinuclease ABC subunit B
K03574	72	7,8-dihydro-8-oxoguanine triphosphatase [EC:3.6.1.-]							K05903	64	NADH dehydrogenase (quinone) [EC:1.6.99.5]
K00174	71	2-oxoglutarate ferredoxin oxidoreductase subunit alpha [EC:1.2.7.3]							K07001	64	Unclassified; K07001
K00632	71	acetyl-CoA acyltransferase [EC:2.3.1.16]							K07024	64	Unclassified; K07024
K00854	71	xylulokinase [EC:2.7.1.17]							K07047	64	Unclassified; K07047
K01262	71	X-Pro aminopeptidase [EC:3.4.11.9]							K00763	63	nicotinate phosphoribosyltransferase [EC:2.4.2.11]
K01726	71	Unclassified; E4.2.1.-							K01997	63	branched-chain amino acid transport system permease protein
K02434	71	aspartyl-tRNA(Asn)/glutamyl-tRNA (Gln) amidotransferase subunit B							K02049	63	sulfonate/nitrate/taurine transport system ATP-binding protein
K03294	71	basic amino acid/polyamine antiporter, APA family							K02314	63	replicative DNA helicase [EC:3.6.1.-]
K03328	71	polysaccharide transporter, PST family							K03286	63	OmpA-OmpF porin, OOP family
K03703	71	excinuclease ABC subunit C							K03498	63	trk system potassium uptake protein TrkH
K07657	71	two-component system, OmpR family, phosphate regulon response							K03585	63	membrane fusion protein
K08252	71	receptor protein-tyrosine kinase [EC:2.7.10.1]							K03686	63	molecular chaperone DnaJ
K01876	70	aspartyl-tRNA synthetase [EC:6.1.1.12]							K04043	63	molecular chaperone DnaK
K02358	70	elongation factor EF-Tu [EC:3.6.5.3]							K07052	63	Unclassified; K07052
K06889	70	Unclassified; K06889							K11527	63	two-component system, unclassified family, sensor histidine kinase
K07277	70	outer membrane protein							K00820	62	glucosamine--fructose-6-phosphate aminotransferase (isomerizing)
K07787	70	Cu(I)/Ag(I) efflux system membrane protein CusA							K00948	62	ribose-phosphate pyrophosphokinase [EC:2.7.6.1]
K10943	70	two component system, response regulator FlrC							K01424	62	L-asparaginase [EC:3.5.1.1]
K00088	69	IMP dehydrogenase [EC:1.1.1.205]							K01652	62	acetolactate synthase I/II/III large subunit [EC:2.2.1.6]
K00342	69	NADH dehydrogenase I subunit M [EC:1.6.5.3]							K01972	62	DNA ligase (NAD+) [EC:6.5.1.2]
K00826	69	branched-chain amino acid aminotransferase [EC:2.6.1.42]							K02025	62	multiple sugar transport system permease protein
K00974	69	tRNA nucleotidyltransferase (CCA-adding enzyme) [EC:2.7.7.25							K02455	62	general secretion pathway protein F
K01077	69	alkaline phosphatase [EC:3.1.3.1]							K03762	62	MFS transporter, MHS family, proline/betaine transporter
K01409	69	O-sialoglycoprotein endopeptidase [EC:3.4.24.57]							K05685	62	macrolide transport system ATP-binding/permease protein [EC:3.6.3.-]
K01868	69	threonyl-tRNA synthetase [EC:6.1.1.3]							K07496	62	putative transposase
K01874	69	methionyl-tRNA synthetase [EC:6.1.1.10]							K12573	62	ribonuclease R [EC:3.1.-.-]
K01972	69	DNA ligase (NAD+) [EC:6.5.1.2]							K06959	61	Unclassified; K06959
K02013	69	iron complex transport system ATP-binding protein [EC:3.6.3.34]							K00097	60	4-hydroxythreonine-4-phosphate dehydrogenase [EC:1.1.1.262]
K02584	69	Nif-specific regulatory protein							K00266	60	glutamate synthase (NADPH/NADH) small chain [EC:1.4.1.13 1.4.1.14]
K03446	69	MFS transporter, DHA2 family, multidrug resistance protein B							K00962	60	polyribonucleotide nucleotidyltransferase [EC:2.7.7.8]
K03641	69	TolB protein							K01669	60	deoxyribodipyrimidine photo-lyase [EC:4.1.99.3]
K04042	69	bifunctional protein GlmU [EC:2.7.7.23 2.3.1.157]							K02027	60	multiple sugar transport system substrate-binding protein
K07456	69	DNA mismatch repair protein MutS2							K03284	60	metal ion transporter, MIT family
K00600	68	glycine hydroxymethyltransferase [EC:2.1.2.1]							K06950	60	Unclassified; K06950
K01534	68	Cd2+/Zn2+-exporting ATPase [EC:3.6.3.3 3.6.3.5]							K00134	59	glyceraldehyde 3-phosphate dehydrogenase [EC:1.2.1.12]
K01885	68	glutamyl-tRNA synthetase [EC:6.1.1.17]							K01506	59	Unclassified; E3.5.-.-
K01995	68	branched-chain amino acid transport system ATP-binding protein							K01657	59	anthranilate synthase component I [EC:4.1.3.27]
K03569	68	rod shape-determining protein MreB and related proteins							K01760	59	cystathionine beta-lyase [EC:4.4.1.8]
K03588	68	cell division protein FtsW							K01874	59	methionyl-tRNA synthetase [EC:6.1.1.10]
K06990	68	Unclassified; K06990							K01883	59	cysteinyl-tRNA synthetase [EC:6.1.1.16]
K07024	68	Unclassified; K07024							K02031	59	peptide/nickel transport system ATP-binding protein
K07708	68	two-component system, NtrC family, nitrogen regulation sensor							K02313	59	chromosomal replication initiator protein
K09607	68	immune inhibitor A [EC:3.4.24.-]							K02346	59	DNA polymerase IV [EC:2.7.7.7]
K01130	67	arylsulfatase [EC:3.1.6.1]							K03630	59	DNA repair protein RadC
K01179	67	endoglucanase [EC:3.2.1.4]							K05515	59	penicillin-binding protein 2
K01803	67	triosephosphate isomerase (TIM) [EC:5.3.1.1]							K06911	59	Unclassified; K06911
K01951	67	GMP synthase (glutamine-hydrolysing) [EC:6.3.5.2]							K07712	59	two-component system, NtrC family, nitrogen regulation response
K04034	67	anaerobic magnesium-protoporphyrin IX monomethyl ester cyclase							K00036	58	glucose-6-phosphate 1-dehydrogenase [EC:1.1.1.49]
K04066	67	primosomal protein N' (replication factor Y) (superfamily II							K00117	58	quinoprotein glucose dehydrogenase [EC:1.1.5.2]
K04564	67	superoxide dismutase, Fe-Mn family [EC:1.15.1.1]							K00130	58	betaine-aldehyde dehydrogenase [EC:1.2.1.8]
K04759	67	ferrous iron transport protein B							K00164	58	2-oxoglutarate dehydrogenase E1 component [EC:1.2.4.2]
K00003	66	homoserine dehydrogenase [EC:1.1.1.3]							K00652	58	8-amino-7-oxononanoate synthase [EC:2.3.1.47]
K00655	66	1-acyl-sn-glycerol-3-phosphate acyltransferase [EC:2.3.1.51]							K01262	58	X-Pro aminopeptidase [EC:3.4.11.9]
K01153	66	type I restriction enzyme, R subunit [EC:3.1.21.3]							K01925	58	UDP-N-acetylmuramoylalanine--D-glutamate ligase [EC:6.3.2.9]
K01271	66	X-Pro dipeptidase [EC:3.4.13.9]							K01995	58	branched-chain amino acid transport system ATP-binding protein
K01424	66	L-asparaginase [EC:3.5.1.1]							K02519	58	translation initiation factor IF-2
K02338	66	DNA polymerase III subunit beta [EC:2.7.7.7]							K02622	58	topoisomerase IV subunit B [EC:5.99.1.-]
K02343	66	DNA polymerase III subunit gamma/tau [EC:2.7.7.7]							K03100	58	signal peptidase I [EC:3.4.21.89]
K04096	66	DNA processing protein							K03712	58	MarR family transcriptional regulator
K00135	65	succinate-semialdehyde dehydrogenase (NADP+) [EC:1.2.1.16]							K05349	58	beta-glucosidase [EC:3.2.1.21]
K00790	65	UDP-N-acetylglucosamine 1-carboxyvinyltransferase [EC:2.5.1.7]							K00571	57	site-specific DNA-methyltransferase (adenine-specific) [EC:2.1.1.72]
K01879	65	glycyl-tRNA synthetase beta chain [EC:6.1.1.14]							K01200	57	pullulanase [EC:3.2.1.41]
K01953	65	asparagine synthase (glutamine-hydrolysing) [EC:6.3.5.4]							K02013	57	iron complex transport system ATP-binding protein [EC:3.6.3.34]
K02036	65	phosphate transport system ATP-binding protein [EC:3.6.3.27]							K02040	57	phosphate transport system substrate-binding protein
K03979	65	GTP-binding protein							K02071	57	D-methionine transport system ATP-binding protein
K04075	65	tRNA(Ile)-lysidine synthase [EC:6.3.4.-]							K03295	57	cation efflux system protein, CDF family
K07709	65	two-component system, NtrC family, sensor histidine kinase HydH							K07240	57	chromate transporter
K07713	65	two-component system, NtrC family, response regulator HydG							K00031	56	isocitrate dehydrogenase [EC:1.1.1.42]
K00012	64	UDPglucose 6-dehydrogenase [EC:1.1.1.22]							K00826	56	branched-chain amino acid aminotransferase [EC:2.6.1.42]
K00334	64	NADH dehydrogenase I subunit E [EC:1.6.5.3]							K00969	56	nicotinate-nucleotide adenylyltransferase [EC:2.7.7.18]
K02341	64	DNA polymerase III subunit delta' [EC:2.7.7.7]							K01138	56	Unclassified; E3.1.6.-
K02945	64	small subunit ribosomal protein S1							K01286	56	D-alanyl-D-alanine carboxypeptidase [EC:3.4.16.4]
K03498	64	trk system potassium uptake protein TrkH							K02495	56	oxygen-independent coproporphyrinogen III oxidase [EC:1.3.99.22]
K03587	64	cell division protein FtsI (penicillin-binding protein 3)							K03118	56	sec-independent protein translocase protein TatC
K05837	64	rod shape determining protein RodA							K03531	56	cell division protein FtsZ
K00611	63	ornithine carbamoyltransferase [EC:2.1.3.3]							K04564	56	superoxide dismutase, Fe-Mn family [EC:1.15.1.1]
K00789	63	S-adenosylmethionine synthetase [EC:2.5.1.6]							K06889	56	Unclassified; K06889
K00817	63	histidinol-phosphate aminotransferase [EC:2.6.1.9]							K00600	55	glycine hydroxymethyltransferase [EC:2.1.2.1]
K01007	63	pyruvate, water dikinase [EC:2.7.9.2]							K00685	55	arginine-tRNA-protein transferase [EC:2.3.2.8]
K01810	63	glucose-6-phosphate isomerase [EC:5.3.1.9]							K00790	55	UDP-N-acetylglucosamine 1-carboxyvinyltransferase [EC:2.5.1.7]
K02028	63	polar amino acid transport system ATP-binding protein [EC:3.6.3.21]							K01409	55	O-sialoglycoprotein endopeptidase [EC:3.4.24.57]
K02199	63	cytochrome c biogenesis protein CcmG, thiol:disulfide interchange							K01881	55	prolyl-tRNA synthetase [EC:6.1.1.15]
K03407	63	two-component system, chemotaxis family, sensor kinase CheA							K02453	55	general secretion pathway protein D
K03531	63	cell division protein FtsZ							K03561	55	biopolymer transport protein ExbB
K07133	63	Unclassified; K07133							K03582	55	exodeoxyribonuclease V beta subunit [EC:3.1.11.5]
K00703	62	starch synthase [EC:2.4.1.21]							K03654	55	ATP-dependent DNA helicase RecQ [EC:3.6.1.-]
K00962	62	polyribonucleotide nucleotidyltransferase [EC:2.7.7.8]							K06131	55	cardiolipin synthase [EC:2.7.8.-]
K01649	62	2-isopropylmalate synthase [EC:2.3.3.13]							K06153	55	undecaprenyl-diphosphatase [EC:3.6.1.27]
K01733	62	threonine synthase [EC:4.2.3.1]							K07007	55	Unclassified; K07007
K01845	62	glutamate-1-semialdehyde 2,1-aminomutase [EC:5.4.3.8]							K07107	55	Unclassified; K07107
K01924	62	UDP-N-acetylmuramate--alanine ligase [EC:6.3.2.8]							K07277	55	outer membrane protein
K02050	62	sulfonate/nitrate/taurine transport system permease protein							K07391	55	magnesium chelatase family protein
K03327	62	multidrug resistance protein, MATE family							K07675	55	two-component system, NarL family, sensor histidine kinase UhpB
K03499	62	trk system potassium uptake protein TrkA							K00020	54	3-hydroxyisobutyrate dehydrogenase [EC:1.1.1.31]
K03711	62	Fur family transcriptional regulator, ferric uptake regulator							K00359	54	NADH oxidase [EC:1.6.-.-]
K03771	62	peptidyl-prolyl cis-trans isomerase SurA [EC:5.2.1.8]							K00676	54	ribosomal-protein-alanine N-acetyltransferase [EC:2.3.1.128]
K01006	61	pyruvate,orthophosphate dikinase [EC:2.7.9.1]							K00800	54	3-phosphoshikimate 1-carboxyvinyltransferase [EC:2.5.1.19]
K01681	61	aconitate hydratase 1 [EC:4.2.1.3]							K01422	54	Unclassified; E3.4.99.-
K03561	61	biopolymer transport protein ExbB							K01868	54	threonyl-tRNA synthetase [EC:6.1.1.3]
K07263	61	zinc protease [EC:3.4.99.-]							K01892	54	histidyl-tRNA synthetase [EC:6.1.1.21]
K07697	61	two-component system, sporulation sensor kinase B [EC:2.7.13.3]							K02198	54	cytochrome c-type biogenesis protein CcmF
K00175	60	2-oxoglutarate ferredoxin oxidoreductase subunit beta [EC:1.2.7.3]							K03495	54	glucose inhibited division protein A
K00627	60	pyruvate dehydrogenase E2 component (dihydrolipoamide							K05837	54	rod shape determining protein RodA
K01738	60	cysteine synthase A [EC:2.5.1.47]							K07788	54	RND superfamily, multidrug transport protein MdtB
K01791	60	UDP-N-acetylglucosamine 2-epimerase [EC:5.1.3.14]							K09458	54	3-oxoacyl-[acyl-carrier-protein] synthase II [EC:2.3.1.179]
K03546	60	exonuclease SbcC							K00052	53	3-isopropylmalate dehydrogenase [EC:1.1.1.85]
K03710	60	GntR family transcriptional regulator							K00341	53	NADH dehydrogenase I subunit L [EC:1.6.5.3]
K03769	60	peptidyl-prolyl cis-trans isomerase C [EC:5.2.1.8]							K00604	53	methionyl-tRNA formyltransferase [EC:2.1.2.9]
K07566	60	putative translation factor							K00970	53	poly(A) polymerase [EC:2.7.7.19]
K10907	60	aminotransferase [EC:2.6.1.-]							K01447	53	N-acetylmuramoyl-L-alanine amidase [EC:3.5.1.28]
K11754	60	dihydrofolate synthase / folylpolyglutamate synthase [EC:6.3.2.12							K01507	53	inorganic pyrophosphatase [EC:3.6.1.1]
K00343	59	NADH dehydrogenase I subunit N [EC:1.6.5.3]							K01696	53	tryptophan synthase beta chain [EC:4.2.1.20]
K00688	59	starch phosphorylase [EC:2.4.1.1]							K01714	53	dihydrodipicolinate synthase [EC:4.2.1.52]
K00763	59	nicotinate phosphoribosyltransferase [EC:2.4.2.11]							K02028	53	polar amino acid transport system ATP-binding protein [EC:3.6.3.21]
K02238	59	competence protein ComEC							K02338	53	DNA polymerase III subunit beta [EC:2.7.7.7]
K03722	59	ATP-dependent DNA helicase DinG [EC:3.6.1.-]							K02343	53	DNA polymerase III subunit gamma/tau [EC:2.7.7.7]
K12340	59	outer membrane channel protein TolC							K02621	53	topoisomerase IV subunit A [EC:5.99.1.-]
K00566	58	tRNA (5-methylaminomethyl-2-thiouridylate)-methyltransferase							K02669	53	twitching motility protein PilT
K01491	58	methylenetetrahydrofolate dehydrogenase (NADP+) /							K03217	53	preprotein translocase subunit YidC
K01599	58	uroporphyrinogen decarboxylase [EC:4.1.1.37]							K03316	53	monovalent cation:H+ antiporter, CPA1 family
K03286	58	OmpA-OmpF porin, OOP family							K03656	53	ATP-dependent DNA helicase Rep [EC:3.6.1.-]
K03424	58	TatD DNase family protein [EC:3.1.21.-]							K04075	53	tRNA(Ile)-lysidine synthase [EC:6.3.4.-]
K03590	58	cell division protein FtsA							K07646	53	two-component system, OmpR family, sensor histidine kinase KdpD
K05685	58	macrolide transport system ATP-binding/permease protein [EC:3.6.3.-]							K11754	53	dihydrofolate synthase / folylpolyglutamate synthase [EC:6.3.2.12
K07315	58	sigma-B regulation protein RsbU (phosphoserine phosphatase)							K12267	53	peptide methionine sulfoxide reductase msrA/msrB [EC:1.8.4.11
K13599	58	two-component system, NtrC family, nitrogen regulation response							K00088	52	IMP dehydrogenase [EC:1.1.1.205]
K00120	57	Unclassified; E1.1.-.-							K01092	52	myo-inositol-1(or 4)-monophosphatase [EC:3.1.3.25]
K00604	57	methionyl-tRNA formyltransferase [EC:2.1.2.9]							K01586	52	diaminopimelate decarboxylase [EC:4.1.1.20]
K00764	57	amidophosphoribosyltransferase [EC:2.4.2.14]							K01845	52	glutamate-1-semialdehyde 2,1-aminomutase [EC:5.4.3.8]
K01657	57	anthranilate synthase component I [EC:4.1.3.27]							K01951	52	GMP synthase (glutamine-hydrolysing) [EC:6.3.5.2]
K01689	57	enolase [EC:4.2.1.11]							K01961	52	acetyl-CoA carboxylase, biotin carboxylase subunit [EC:6.4.1.2
K01925	57	UDP-N-acetylmuramoylalanine--D-glutamate ligase [EC:6.3.2.9]							K02050	52	sulfonate/nitrate/taurine transport system permease protein
K01961	57	acetyl-CoA carboxylase, biotin carboxylase subunit [EC:6.4.1.2							K02056	52	simple sugar transport system ATP-binding protein [EC:3.6.3.17]
K02843	57	heptosyltransferase II [EC:2.4.-.-]							K02619	52	4-amino-4-deoxychorismate lyase [EC:4.1.3.38]
K03431	57	phosphoglucosamine mutase [EC:5.4.2.10]							K03424	52	TatD DNase family protein [EC:3.1.21.-]
K03704	57	cold shock protein (beta-ribbon, CspA family)							K03502	52	DNA polymerase V
K04485	57	DNA repair protein RadA/Sms							K03578	52	ATP-dependent helicase HrpA [EC:3.6.1.-]
K06901	57	putative MFS transporter, AGZA family, xanthine/uracil permease							K03979	52	GTP-binding protein
K07029	57	Unclassified; K07029							K00566	51	tRNA (5-methylaminomethyl-2-thiouridylate)-methyltransferase
K07496	57	putative transposase							K00575	51	chemotaxis protein methyltransferase CheR [EC:2.1.1.80]
K00356	56	NADH dehydrogenase [EC:1.6.99.3]							K01041	51	Unclassified; E2.8.3.-
K00602	56	phosphoribosylaminoimidazolecarboxamide formyltransferase / IMP							K01104	51	protein-tyrosine phosphatase [EC:3.1.3.48]
K01436	56	aminoacylase [EC:3.5.1.14]							K01687	51	dihydroxy-acid dehydratase [EC:4.2.1.9]
K01714	56	dihydrodipicolinate synthase [EC:4.2.1.52]							K01913	51	Unclassified; E6.2.1.-
K02021	56	putative ABC transport system ATP-binding protein							K01956	51	carbamoyl-phosphate synthase small subunit [EC:6.3.5.5]
K03442	56	small conductance mechanosensitive channel							K02199	51	cytochrome c biogenesis protein CcmG, thiol:disulfide interchange
K03628	56	transcription termination factor Rho							K02406	51	flagellin
K04518	56	prephenate dehydratase [EC:4.2.1.51]							K02489	51	two-component system, cell cycle sensor kinase and response
K07001	56	Unclassified; K07001							K03092	51	RNA polymerase sigma-54 factor
K07238	56	zinc transporter, ZIP family							K03543	51	multidrug resistance protein A
K07478	56	putative ATPase							K03722	51	ATP-dependent DNA helicase DinG [EC:3.6.1.-]
K07486	56	transposase							K07478	51	putative ATPase
K07568	56	S-adenosylmethionine:tRNA ribosyltransferase-isomerase [EC:5.-.-.-]							K08723	51	5'-nucleotidase [EC:3.1.3.5]
K07668	56	two-component system, OmpR family, response regulator VicR							K00003	50	homoserine dehydrogenase [EC:1.1.1.3]
K10126	56	two-component system, NtrC family, C4-dicarboxylate transport							K00574	50	cyclopropane-fatty-acyl-phospholipid synthase [EC:2.1.1.79]
K12257	56	SecD/SecF fusion protein							K00821	50	acetylornithine/N-succinyldiaminopimelate aminotransferase
K00060	55	threonine 3-dehydrogenase [EC:1.1.1.103]							K00873	50	pyruvate kinase [EC:2.7.1.40]
K00276	55	primary-amine oxidase [EC:1.4.3.21]							K00908	50	Ca2+/calmodulin-dependent protein kinase [EC:2.7.11.17]
K00278	55	L-aspartate oxidase [EC:1.4.3.16]							K01662	50	1-deoxy-D-xylulose-5-phosphate synthase [EC:2.2.1.7]
K00532	55	ferredoxin hydrogenase [EC:1.12.7.2]							K01740	50	O-acetylhomoserine (thiol)-lyase [EC:2.5.1.49]
K00647	55	3-oxoacyl-[acyl-carrier-protein] synthase I [EC:2.3.1.41]							K01924	50	UDP-N-acetylmuramate--alanine ligase [EC:6.3.2.8]
K00652	55	8-amino-7-oxononanoate synthase [EC:2.3.1.47]							K01953	50	asparagine synthase (glutamine-hydrolysing) [EC:6.3.5.4]
K01066	55	esterase / lipase [EC:3.1.1.-]							K02274	50	cytochrome c oxidase subunit I [EC:1.9.3.1]
K01486	55	adenine deaminase [EC:3.5.4.2]							K03631	50	DNA repair protein RecN (Recombination protein N)
K01652	55	acetolactate synthase I/II/III large subunit [EC:2.2.1.6]							K03696	50	ATP-dependent Clp protease ATP-binding subunit ClpC
K01696	55	tryptophan synthase beta chain [EC:4.2.1.20]							K04077	50	chaperonin GroEL
K01892	55	histidyl-tRNA synthetase [EC:6.1.1.21]							K00108	49	choline dehydrogenase [EC:1.1.99.1]
K03072	55	preprotein translocase subunit SecD							K00226	49	dihydroorotate oxidase [EC:1.3.3.1]
K03495	55	glucose inhibited division protein A							K00362	49	nitrite reductase (NAD(P)H) large subunit [EC:1.7.1.4]
K03631	55	DNA repair protein RecN (Recombination protein N)							K00426	49	cytochrome bd-I oxidase subunit II [EC:1.10.3.-]
K05349	55	beta-glucosidase [EC:3.2.1.21]							K01649	49	2-isopropylmalate synthase [EC:2.3.3.13]
K08372	55	putative serine protease PepD [EC:3.4.21.-]							K01755	49	argininosuccinate lyase [EC:4.3.2.1]
K09808	55	lipoprotein-releasing system permease protein							K01876	49	aspartyl-tRNA synthetase [EC:6.1.1.12]
K12203	55	defect in organelle trafficking protein DotB							K01996	49	branched-chain amino acid transport system ATP-binding protein
K12574	55	ribonuclease J [EC:3.1.-.-]							K06400	49	site-specific DNA recombinase
K00818	54	acetylornithine aminotransferase [EC:2.6.1.11]							K07484	49	transposase
K01005	54	Unclassified; E2.7.8.-							K07798	49	Cu(I)/Ag(I) efflux system membrane protein CusB
K01443	54	N-acetylglucosamine-6-phosphate deacetylase [EC:3.5.1.25]							K11717	49	cysteine desulfurase / selenocysteine lyase [EC:2.8.1.7 4.4.1.16]
K01755	54	argininosuccinate lyase [EC:4.3.2.1]							K00024	48	malate dehydrogenase [EC:1.1.1.37]
K01809	54	mannose-6-phosphate isomerase [EC:5.3.1.8]							K00285	48	D-amino-acid dehydrogenase [EC:1.4.99.1]
K01835	54	phosphoglucomutase [EC:5.4.2.2]							K00336	48	NADH dehydrogenase I subunit G [EC:1.6.5.3]
K02008	54	cobalt/nickel transport system permease protein							K00925	48	acetate kinase [EC:2.7.2.1]
K02023	54	multiple sugar transport system ATP-binding protein							K00990	48	[protein-PII] uridylyltransferase [EC:2.7.7.59]
K02198	54	cytochrome c-type biogenesis protein CcmF							K01005	48	Unclassified; E2.7.8.-
K02495	54	oxygen-independent coproporphyrinogen III oxidase [EC:1.3.99.22]							K01284	48	peptidyl-dipeptidase Dcp [EC:3.4.15.5]
K02619	54	4-amino-4-deoxychorismate lyase [EC:4.1.3.38]							K01439	48	succinyl-diaminopimelate desuccinylase [EC:3.5.1.18]
K03980	54	virulence factor							K01991	48	polysaccharide export outer membrane protein
K00031	53	isocitrate dehydrogenase [EC:1.1.1.42]							K02058	48	simple sugar transport system substrate-binding protein
K00812	53	aspartate aminotransferase [EC:2.6.1.1]							K02653	48	type IV pilus assembly protein PilC
K00852	53	ribokinase [EC:2.7.1.15]							K02858	48	3,4-dihydroxy 2-butanone 4-phosphate synthase [EC:4.1.99.12]
K01760	53	cystathionine beta-lyase [EC:4.4.1.8]							K03328	48	polysaccharide transporter, PST family
K02357	53	elongation factor EF-Ts							K03569	48	rod shape-determining protein MreB and related proteins
K02563	53	UDP-N-acetylglucosamine--N-acetylmuramyl-(pentapeptide)							K03769	48	peptidyl-prolyl cis-trans isomerase C [EC:5.2.1.8]
K03527	53	4-hydroxy-3-methylbut-2-enyl diphosphate reductase [EC:1.17.1.2]							K03771	48	peptidyl-prolyl cis-trans isomerase SurA [EC:5.2.1.8]
K03595	53	GTP-binding protein Era							K03821	48	polyhydroxyalkanoate synthase [EC:2.3.1.-]
K06020	53	sulfate-transporting ATPase [EC:3.6.3.25]							K07004	48	Unclassified; K07004
K07004	53	Unclassified; K07004							K07567	48	TdcF protein
K07056	53	Unclassified; K07056							K09808	48	lipoprotein-releasing system permease protein
K09014	53	Fe-S cluster assembly protein SufB							K00067	47	dTDP-4-dehydrorhamnose reductase [EC:1.1.1.133]
K10219	53	4-carboxy-2-hydroxymuconate-6-semialdehyde dehydrogenase							K00375	47	GntR family transcriptional regulator / MocR family aminotransferase
K11473	53	glycolate oxidase iron-sulfur subunit							K00560	47	thymidylate synthase [EC:2.1.1.45]
K00104	52	glycolate oxidase [EC:1.1.3.15]							K00602	47	phosphoribosylaminoimidazolecarboxamide formyltransferase / IMP
K00344	52	NADPH2:quinone reductase [EC:1.6.5.5]							K00681	47	gamma-glutamyltranspeptidase [EC:2.3.2.2]
K00492	52	Unclassified; E1.14.13.-							K00941	47	phosphomethylpyrimidine kinase [EC:2.7.4.7]
K00639	52	glycine C-acetyltransferase [EC:2.3.1.29]							K00998	47	phosphatidylserine synthase [EC:2.7.8.8]
K01041	52	Unclassified; E2.8.3.-							K01044	47	carboxylesterase [EC:3.1.1.1]
K01647	52	citrate synthase [EC:2.3.3.1]							K01207	47	beta-N-acetylhexosaminidase [EC:3.2.1.52]
K01703	52	3-isopropylmalate/(R)-2-methylmalate dehydratase large subunit							K01255	47	leucyl aminopeptidase [EC:3.4.11.1]
K01756	52	adenylosuccinate lyase [EC:4.3.2.2]							K01514	47	exopolyphosphatase [EC:3.6.1.11]
K01866	52	tyrosyl-tRNA synthetase [EC:6.1.1.1]							K01665	47	para-aminobenzoate synthetase component I [EC:2.6.1.85]
K02049	52	sulfonate/nitrate/taurine transport system ATP-binding protein							K03386	47	peroxiredoxin (alkyl hydroperoxide reductase subunit C)
K02407	52	flagellar hook-associated protein 2							K03527	47	4-hydroxy-3-methylbut-2-enyl diphosphate reductase [EC:1.17.1.2]
K03427	52	type I restriction enzyme M protein [EC:2.1.1.72]							K03703	47	excinuclease ABC subunit C
K07088	52	Unclassified; K07088							K03885	47	NADH dehydrogenase [EC:1.6.99.3]
K07665	52	two-component system, OmpR family, copper resistance phosphate							K05817	47	LysR family transcriptional regulator, hca operon transcriptional
K07710	52	two-component system, NtrC family, sensor histidine kinase AtoS							K07657	47	two-component system, OmpR family, phosphate regulon response
K10440	52	ribose transport system permease protein							K07678	47	two-component system, NarL family, sensor histidine kinase BarA
K00052	51	3-isopropylmalate dehydrogenase [EC:1.1.1.85]							K00099	46	1-deoxy-D-xylulose-5-phosphate reductoisomerase [EC:1.1.1.267]
K00134	51	glyceraldehyde 3-phosphate dehydrogenase [EC:1.2.1.12]							K00276	46	primary-amine oxidase [EC:1.4.3.21]
K02835	51	peptide chain release factor RF-1							K00529	46	ferredoxin--NAD+ reductase [EC:1.18.1.3]
K03308	51	neurotransmitter:Na+ symporter, NSS family							K00721	46	dolichol-phosphate mannosyltransferase [EC:2.4.1.83]
K03640	51	peptidoglycan-associated lipoprotein							K01139	46	guanosine-3',5'-bis(diphosphate) 3'-pyrophosphohydrolase
K03665	51	GTP-binding protein HflX							K01271	46	X-Pro dipeptidase [EC:3.4.13.9]
K07012	51	Unclassified; K07012							K01537	46	Ca2+-transporting ATPase [EC:3.6.3.8]
K10441	51	ribose transport system ATP-binding protein [EC:3.6.3.17]							K01776	46	glutamate racemase [EC:5.1.1.3]
K00645	50	[acyl-carrier-protein] S-malonyltransferase [EC:2.3.1.39]							K01879	46	glycyl-tRNA synthetase beta chain [EC:6.1.1.14]
K00873	50	pyruvate kinase [EC:2.7.1.40]							K01923	46	phosphoribosylaminoimidazole-succinocarboxamide synthase
K01079	50	phosphoserine phosphatase [EC:3.1.3.3]							K02334	46	DNA polymerase bacteriophage-type [EC:2.7.7.7]
K01200	50	pullulanase [EC:3.2.1.41]							K03086	46	RNA polymerase primary sigma factor
K01564	50	Unclassified; E3.8.1.-							K03308	46	neurotransmitter:Na+ symporter, NSS family
K01867	50	tryptophanyl-tRNA synthetase [EC:6.1.1.2]							K03500	46	ribosomal RNA small subunit methyltransferase B [EC:2.1.1.-]
K01889	50	phenylalanyl-tRNA synthetase alpha chain [EC:6.1.1.20]							K03587	46	cell division protein FtsI (penicillin-binding protein 3)
K02038	50	phosphate transport system permease protein							K03588	46	cell division protein FtsW
K02982	50	small subunit ribosomal protein S3							K03640	46	peptidoglycan-associated lipoprotein
K02986	50	small subunit ribosomal protein S4							K04084	46	thiol:disulfide interchange protein DsbD [EC:1.8.1.8]
K03545	50	trigger factor							K04485	46	DNA repair protein RadA/Sms
K03581	50	exodeoxyribonuclease V alpha subunit [EC:3.1.11.5]							K06949	46	ribosome biogenesis GTPase [EC:3.6.1.-]
K03787	50	5'-nucleotidase [EC:3.1.3.5]							K00939	45	adenylate kinase [EC:2.7.4.3]
K05364	50	peptidoglycan glycosyltransferase [EC:2.4.1.129]							K01010	45	thiosulfate sulfurtransferase [EC:2.8.1.1]
K07258	50	D-alanyl-D-alanine carboxypeptidase (penicillin-binding protein 5/6)							K01436	45	aminoacylase [EC:3.5.1.14]
K07776	50	two-component system, OmpR family, response regulator RegX3							K01754	45	threonine dehydratase [EC:4.3.1.19]
K11749	50	regulator of sigma E protease [EC:3.4.24.-]							K01866	45	tyrosyl-tRNA synthetase [EC:6.1.1.1]
K00239	49	succinate dehydrogenase flavoprotein subunit [EC:1.3.99.1]							K01939	45	adenylosuccinate synthase [EC:6.3.4.4]
K00337	49	NADH dehydrogenase I subunit H [EC:1.6.5.3]							K02316	45	DNA primase [EC:2.7.7.-]
K00568	49	3-demethylubiquinone-9 3-methyltransferase [EC:2.1.1.- 2.1.1.64]							K03177	45	tRNA pseudouridine synthase B [EC:5.4.99.12]
K00767	49	nicotinate-nucleotide pyrophosphorylase (carboxylating)							K03572	45	DNA mismatch repair protein MutL
K00797	49	spermidine synthase [EC:2.5.1.16]							K05799	45	GntR family transcriptional regulator, transcriptional repressor for
K00931	49	glutamate 5-kinase [EC:2.7.2.11]							K06877	45	Unclassified; K06877
K00937	49	polyphosphate kinase [EC:2.7.4.1]							K07486	45	transposase
K00948	49	ribose-phosphate pyrophosphokinase [EC:2.7.6.1]							K00016	44	L-lactate dehydrogenase [EC:1.1.1.27]
K01133	49	choline-sulfatase [EC:3.1.6.6]							K00074	44	3-hydroxybutyryl-CoA dehydrogenase [EC:1.1.1.157]
K01814	49	phosphoribosylformimino-5-aminoimidazole carboxamide ribotide							K00796	44	dihydropteroate synthase [EC:2.5.1.15]
K02347	49	DNA polymerase (family X)							K01079	44	phosphoserine phosphatase [EC:3.1.3.3]
K02967	49	small subunit ribosomal protein S2							K01182	44	oligo-1,6-glucosidase [EC:3.2.1.10]
K03092	49	RNA polymerase sigma-54 factor							K01322	44	prolyl oligopeptidase [EC:3.4.21.26]
K03544	49	ATP-dependent Clp protease ATP-binding subunit ClpX							K01647	44	citrate synthase [EC:2.3.3.1]
K03613	49	electron transport complex protein RnfE							K01689	44	enolase [EC:4.2.1.11]
K04567	49	lysyl-tRNA synthetase, class II [EC:6.1.1.6]							K01965	44	propionyl-CoA carboxylase alpha chain [EC:6.4.1.3]
K04761	49	LysR family transcriptional regulator, hydrogen peroxide-inducible							K02026	44	multiple sugar transport system permease protein
K06173	49	tRNA pseudouridine synthase A [EC:5.4.99.12]							K02112	44	F-type H+-transporting ATPase subunit beta [EC:3.6.3.14]
K06942	49	Unclassified; K06942							K02388	44	flagellar basal-body rod protein FlgC
K08591	49	glycerol-3-phosphate acyltransferase PlsY [EC:2.3.1.15]							K02500	44	cyclase HisF [EC:4.1.3.-]
K00282	48	glycine dehydrogenase subunit 1 [EC:1.4.4.2]							K02948	44	small subunit ribosomal protein S11
K00554	48	tRNA (guanine-N1-)-methyltransferase [EC:2.1.1.31]							K03285	44	general bacterial porin, GBP family
K01207	48	beta-N-acetylhexosaminidase [EC:3.2.1.52]							K03544	44	ATP-dependent Clp protease ATP-binding subunit ClpX
K01966	48	propionyl-CoA carboxylase beta chain [EC:6.4.1.3]							K06168	44	bifunctional enzyme involved in thiolation and methylation of tRNA
K02037	48	phosphate transport system permease protein							K06178	44	ribosomal large subunit pseudouridine synthase B [EC:5.4.99.12]
K02600	48	N utilization substance protein A							K07003	44	Unclassified; K07003
K03284	48	metal ion transporter, MIT family							K07058	44	Unclassified; K07058
K06001	48	tryptophan synthase beta chain [EC:4.2.1.20]							K07506	44	AraC family transcriptional regulator
K07335	48	basic membrane protein A and related proteins							K07749	44	formyl-CoA transferase [EC:2.8.3.16]
K07714	48	two-component system, NtrC family, response regulator AtoC							K09181	44	hypothetical protein
K10112	48	maltose/maltodextrin transport system ATP-binding protein							K11928	44	sodium/proline symporter
K12573	48	ribonuclease R [EC:3.1.-.-]							K00145	43	N-acetyl-gamma-glutamyl-phosphate reductase [EC:1.2.1.38]
K13685	48	UDP-N-acetylglucosamine:undecaprenyl-P N-acetylglucosaminyl 1-P							K00239	43	succinate dehydrogenase flavoprotein subunit [EC:1.3.99.1]
K13730	48	internalin A							K00287	43	dihydrofolate reductase [EC:1.5.1.3]
K13789	48	geranylgeranyl diphosphate synthase, type II [EC:2.5.1.1 2.5.1.10							K00982	43	glutamate-ammonia-ligase adenylyltransferase [EC:2.7.7.42]
K00075	47	UDP-N-acetylmuramate dehydrogenase [EC:1.1.1.158]							K01142	43	exodeoxyribonuclease III [EC:3.1.11.2]
K00087	47	xanthine dehydrogenase molybdenum-binding subunit [EC:1.17.1.4]							K01303	43	acylaminoacyl-peptidase [EC:3.4.19.1]
K00939	47	adenylate kinase [EC:2.7.4.3]							K01489	43	cytidine deaminase [EC:3.5.4.5]
K01139	47	guanosine-3',5'-bis(diphosphate) 3'-pyrophosphohydrolase							K01595	43	phosphoenolpyruvate carboxylase [EC:4.1.1.31]
K01159	47	crossover junction endodeoxyribonuclease RuvC [EC:3.1.22.4]							K01673	43	carbonic anhydrase [EC:4.2.1.1]
K02334	47	DNA polymerase bacteriophage-type [EC:2.7.7.7]							K01756	43	adenylosuccinate lyase [EC:4.3.2.2]
K02390	47	flagellar hook protein FlgE							K01810	43	glucose-6-phosphate isomerase [EC:5.3.1.9]
K02453	47	general secretion pathway protein D							K01875	43	seryl-tRNA synthetase [EC:6.1.1.11]
K02836	47	peptide chain release factor RF-2							K01993	43	HlyD family secretion protein
K03295	47	cation efflux system protein, CDF family							K02036	43	phosphate transport system ATP-binding protein [EC:3.6.3.27]
K03526	47	(E)-4-hydroxy-3-methylbut-2-enyl-diphosphate synthase [EC:1.17.7.1]							K02168	43	high-affinity choline transport protein
K05551	47	3-oxoacyl-ACP synthase I [EC:2.3.1.-]							K03169	43	DNA topoisomerase III [EC:5.99.1.2]
K05552	47	3-oxoacyl-ACP synthase II [EC:2.3.1.-]							K03305	43	proton-dependent oligopeptide transporter, POT family
K06027	47	vesicle-fusing ATPase [EC:3.6.4.6]							K04042	43	bifunctional protein GlmU [EC:2.7.7.23 2.3.1.157]
K06888	47	Unclassified; K06888							K04780	43	nonribosomal peptide synthetase DhbF
K06969	47	putative SAM-dependent methyltransferase							K05592	43	ATP-dependent RNA helicase DeaD [EC:3.6.4.13]
K07037	47	Unclassified; K07037							K07082	43	Unclassified; K07082
K00024	46	malate dehydrogenase [EC:1.1.1.37]							K07568	43	S-adenosylmethionine:tRNA ribosyltransferase-isomerase [EC:5.-.-.-]
K01092	46	myo-inositol-1(or 4)-monophosphatase [EC:3.1.3.25]							K08309	43	soluble lytic murein transglycosylase [EC:3.2.1.-]
K01151	46	deoxyribonuclease IV [EC:3.1.21.2]							K11016	43	hemolysin
K01913	46	Unclassified; E6.2.1.-							K11921	43	LysR family transcriptional regulator
K01939	46	adenylosuccinate synthase [EC:6.3.4.4]							K00075	42	UDP-N-acetylmuramate dehydrogenase [EC:1.1.1.158]
K01945	46	phosphoribosylamine--glycine ligase [EC:6.3.4.13]							K00331	42	NADH dehydrogenase I subunit B [EC:1.6.5.3]
K02274	46	cytochrome c oxidase subunit I [EC:1.9.3.1]							K00946	42	thiamine-monophosphate kinase [EC:2.7.4.16]
K02520	46	translation initiation factor IF-3							K00974	42	tRNA nucleotidyltransferase (CCA-adding enzyme) [EC:2.7.7.25
K03040	46	DNA-directed RNA polymerase subunit alpha [EC:2.7.7.6]							K01112	42	Unclassified; E3.1.3.-
K03650	46	tRNA modification GTPase							K01412	42	mitochondrial processing peptidase [EC:3.4.24.64]
K03800	46	lipoate-protein ligase A [EC:2.7.7.63]							K01658	42	anthranilate synthase component II [EC:4.1.3.27]
K07027	46	Unclassified; K07027							K01782	42	3-hydroxyacyl-CoA dehydrogenase / enoyl-CoA hydratase /
K09748	46	hypothetical protein							K01809	42	mannose-6-phosphate isomerase [EC:5.3.1.8]
K13038	46	phosphopantothenoylcysteine decarboxylase /							K01867	42	tryptophanyl-tRNA synthetase [EC:6.1.1.2]
K13292	46	phosphatidylglycerol:prolipoprotein diacylglycerol transferase							K02341	42	DNA polymerase III subunit delta' [EC:2.7.7.7]
K00821	45	acetylornithine/N-succinyldiaminopimelate aminotransferase							K02446	42	fructose-1,6-bisphosphatase II [EC:3.1.3.11]
K00858	45	NAD+ kinase [EC:2.7.1.23]							K02666	42	type IV pilus assembly protein PilQ
K00927	45	phosphoglycerate kinase [EC:2.7.2.3]							K03412	42	two-component system, chemotaxis family, response regulator CheB
K00928	45	aspartate kinase [EC:2.7.2.4]							K03546	42	exonuclease SbcC
K01046	45	triacylglycerol lipase [EC:3.1.1.3]							K03553	42	recombination protein RecA
K01591	45	orotidine-5'-phosphate decarboxylase [EC:4.1.1.23]							K03641	42	TolB protein
K01736	45	chorismate synthase [EC:4.2.3.5]							K03832	42	periplasmic protein TonB
K01875	45	seryl-tRNA synthetase [EC:6.1.1.11]							K04069	42	pyruvate formate lyase activating enzyme [EC:1.97.1.4]
K01923	45	phosphoribosylaminoimidazole-succinocarboxamide synthase							K04096	42	DNA processing protein
K02111	45	F-type H+-transporting ATPase subunit alpha [EC:3.6.3.14]							K04567	42	lysyl-tRNA synthetase, class II [EC:6.1.1.6]
K02282	45	pilus assembly protein CpaE							K05993	42	isochorismatase [EC:3.3.2.1]
K02479	45	two-component system, NarL family, response regulator							K06915	42	Unclassified; K06915
K02528	45	dimethyladenosine transferase [EC:2.1.1.-]							K07165	42	transmembrane sensor
K03076	45	preprotein translocase subunit SecY							K07492	42	putative transposase
K03742	45	competence/damage-inducible protein CinA							K07516	42	3-hydroxyacyl-CoA dehydrogenase [EC:1.1.1.35]
K03750	45	molybdopterin biosynthesis protein MoeA							K08303	42	putative protease [EC:3.4.-.-]
K04035	45	magnesium-protoporphyrin IX monomethyl ester (oxidative) cyclase							K09017	42	TetR/AcrR family transcriptional regulator
K06196	45	cytochrome c-type biogenesis protein							K11749	42	regulator of sigma E protease [EC:3.4.24.-]
K07003	45	Unclassified; K07003							K11753	42	riboflavin kinase / FMN adenylyltransferase [EC:2.7.1.26 2.7.7.2]
K07047	45	Unclassified; K07047							K13038	42	phosphopantothenoylcysteine decarboxylase /
K07560	45	D-tyrosyl-tRNA(Tyr) deacylase [EC:3.1.-.-]							K13821	42	proline dehydrogenase / delta 1-pyrroline-5-carboxylate
K10773	45	endonuclease III [EC:4.2.99.18]							K00111	41	glycerol-3-phosphate dehydrogenase [EC:1.1.5.3]
K11527	45	two-component system, unclassified family, sensor histidine kinase							K00260	41	glutamate dehydrogenase [EC:1.4.1.2]
K13993	45	HSP20 family protein							K00568	41	3-demethylubiquinone-9 3-methyltransferase [EC:2.1.1.- 2.1.1.64]
K00331	44	NADH dehydrogenase I subunit B [EC:1.6.5.3]							K00658	41	2-oxoglutarate dehydrogenase E2 component (dihydrolipoamide
K00333	44	NADH dehydrogenase I subunit D [EC:1.6.5.3]							K00764	41	amidophosphoribosyltransferase [EC:2.4.2.14]
K00773	44	queuine tRNA-ribosyltransferase [EC:2.4.2.29]							K00973	41	glucose-1-phosphate thymidylyltransferase [EC:2.7.7.24]
K00800	44	3-phosphoshikimate 1-carboxyvinyltransferase [EC:2.5.1.19]							K01950	41	NAD+ synthase (glutamine-hydrolysing) [EC:6.3.5.1]
K01358	44	ATP-dependent Clp protease, protease subunit [EC:3.4.21.92]							K02011	41	iron(III) transport system permease protein
K01586	44	diaminopimelate decarboxylase [EC:4.1.1.20]							K02023	41	multiple sugar transport system ATP-binding protein
K01669	44	deoxyribodipyrimidine photo-lyase [EC:4.1.99.3]							K02396	41	flagellar hook-associated protein 1 FlgK
K01991	44	polysaccharide export outer membrane protein							K02557	41	chemotaxis protein MotB
K02039	44	phosphate transport system protein							K03499	41	trk system potassium uptake protein TrkA
K02356	44	elongation factor EF-P							K03559	41	biopolymer transport protein ExbD
K02428	44	nucleoside-triphosphate pyrophosphatase [EC:3.6.1.19]							K03590	41	cell division protein FtsA
K02523	44	octaprenyl diphosphate synthase [EC:2.5.1.-]							K03601	41	exodeoxyribonuclease VII large subunit [EC:3.1.11.6]
K02557	44	chemotaxis protein MotB							K03760	41	phosphoethanolamine transferase
K02622	44	topoisomerase IV subunit B [EC:5.99.1.-]							K05914	41	Unclassified; E1.13.12.7
K03770	44	peptidyl-prolyl cis-trans isomerase D [EC:5.2.1.8]							K06941	41	ribosomal RNA large subunit methyltransferase N [EC:2.1.1.-]
K03977	44	GTP-binding protein							K06942	41	Unclassified; K06942
K06894	44	Unclassified; K06894							K08602	41	oligoendopeptidase F [EC:3.4.24.-]
K06959	44	Unclassified; K06959							K09817	41	zinc transport system ATP-binding protein [EC:3.6.3.-]
K06966	44	Unclassified; K06966							K10441	41	ribose transport system ATP-binding protein [EC:3.6.3.17]
K07082	44	Unclassified; K07082							K11690	41	C4-dicarboxylate transporter, DctM subunit
K00074	43	3-hydroxybutyryl-CoA dehydrogenase [EC:1.1.1.157]							K12373	41	beta-hexosaminidase [EC:3.2.1.52]
K00155	43	Unclassified; E1.2.1.-							K13274	41	cell wall-associated protease [EC:3.4.21.-]
K00590	43	site-specific DNA-methyltransferase (cytosine-N4-specific)							K13292	41	phosphatidylglycerol:prolipoprotein diacylglycerol transferase
K01256	43	aminopeptidase N [EC:3.4.11.2]							K00104	40	glycolate oxidase [EC:1.1.3.15]
K01342	43	subtilisin [EC:3.4.21.62]							K00208	40	enoyl-[acyl-carrier protein] reductase I [EC:1.3.1.9]
K01506	43	Unclassified; E3.5.-.-							K00278	40	L-aspartate oxidase [EC:1.4.3.16]
K02406	43	flagellin							K00788	40	thiamine-phosphate pyrophosphorylase [EC:2.5.1.3]
K02473	43	UDP-N-acetylglucosamine 4-epimerase [EC:5.1.3.7]							K00812	40	aspartate aminotransferase [EC:2.6.1.1]
K02601	43	transcriptional antiterminator NusG							K01358	40	ATP-dependent Clp protease, protease subunit [EC:3.4.21.92]
K02926	43	large subunit ribosomal protein L4							K01434	40	penicillin amidase [EC:3.5.1.11]
K02992	43	small subunit ribosomal protein S7							K01698	40	porphobilinogen synthase [EC:4.2.1.24]
K03111	43	single-strand DNA-binding protein							K01745	40	histidine ammonia-lyase [EC:4.3.1.3]
K03320	43	ammonium transporter, Amt family							K01783	40	ribulose-phosphate 3-epimerase [EC:5.1.3.1]
K03630	43	DNA repair protein RadC							K01971	40	DNA ligase (ATP) [EC:6.5.1.1]
K03688	43	ubiquinone biosynthesis protein							K02073	40	D-methionine transport system substrate-binding protein
K04656	43	hydrogenase maturation protein HypF							K02400	40	flagellar biosynthesis protein FlhA
K06149	43	universal stress protein A							K02600	40	N utilization substance protein A
K06187	43	recombination protein RecR							K02667	40	two-component system, NtrC family, response regulator PilR
K06881	43	Unclassified; K06881							K02687	40	ribosomal protein L11 methyltransferase [EC:2.1.1.-]
K07098	43	Unclassified; K07098							K02836	40	peptide chain release factor RF-2
K07403	43	membrane-bound serine protease (ClpP class)							K03423	40	Unclassified; E1.8.-.-
K07493	43	putative transposase							K03575	40	A/G-specific adenine glycosylase [EC:3.2.2.-]
K07675	43	two-component system, NarL family, sensor histidine kinase UhpB							K05810	40	conserved hypothetical protein
K07684	43	two-component system, NarL family, nitrate/nitrite response							K07030	40	Unclassified; K07030
K08602	43	oligoendopeptidase F [EC:3.4.24.-]							K07116	40	Unclassified; K07116
K10941	43	sigma-54 specific transcriptional regulator, flagellar regulatory							K07493	40	putative transposase
K11690	43	C4-dicarboxylate transporter, DctM subunit							K07507	40	putative Mg2+ transporter-C (MgtC) family protein
K12267	43	peptide methionine sulfoxide reductase msrA/msrB [EC:1.8.4.11							K07715	40	two-component system, NtrC family, response regulator YfhA
K00099	42	1-deoxy-D-xylulose-5-phosphate reductoisomerase [EC:1.1.1.267]							K09800	40	hypothetical protein
K00208	42	enoyl-[acyl-carrier protein] reductase I [EC:1.3.1.9]							K00013	39	histidinol dehydrogenase [EC:1.1.1.23]
K00294	42	1-pyrroline-5-carboxylate dehydrogenase [EC:1.5.1.12]							K00121	39	S-(hydroxymethyl)glutathione dehydrogenase / alcohol dehydrogenase
K00533	42	ferredoxin hydrogenase large subunit [EC:1.12.7.2]							K00335	39	NADH dehydrogenase I subunit F [EC:1.6.5.3]
K01627	42	2-dehydro-3-deoxyphosphooctonate aldolase (KDO 8-P synthase)							K00372	39	nitrate reductase catalytic subunit [EC:1.7.99.4]
K01628	42	L-fuculose-phosphate aldolase [EC:4.1.2.17]							K00773	39	queuine tRNA-ribosyltransferase [EC:2.4.2.29]
K01658	42	anthranilate synthase component II [EC:4.1.3.27]							K00847	39	fructokinase [EC:2.7.1.4]
K01938	42	formate--tetrahydrofolate ligase [EC:6.3.4.3]							K01090	39	protein phosphatase [EC:3.1.3.16]
K02392	42	flagellar basal-body rod protein FlgG							K01243	39	S-adenosylhomocysteine/5'-methylthioadenosine nucleosidase
K02490	42	two-component system, response regulator, stage 0 sporulation							K01259	39	proline iminopeptidase [EC:3.4.11.5]
K02500	42	cyclase HisF [EC:4.1.3.-]							K01462	39	Unclassified; E3.5.1.88
K02858	42	3,4-dihydroxy 2-butanone 4-phosphate synthase [EC:4.1.99.12]							K01739	39	cystathionine gamma-synthase [EC:2.5.1.48]
K03218	42	RNA methyltransferase, TrmH family [EC:2.1.1.-]							K01968	39	3-methylcrotonyl-CoA carboxylase alpha subunit [EC:6.4.1.4]
K03470	42	ribonuclease HII [EC:3.1.26.4]							K02108	39	F-type H+-transporting ATPase subunit a [EC:3.6.3.14]
K03564	42	peroxiredoxin Q/BCP [EC:1.11.1.15]							K02195	39	heme exporter protein C
K03593	42	ATP-binding protein involved in chromosome partitioning							K02340	39	DNA polymerase III subunit delta [EC:2.7.7.7]
K03712	42	MarR family transcriptional regulator							K02835	39	peptide chain release factor RF-1
K04562	42	flagellar biosynthesis protein FlhG							K03183	39	ubiquinone/menaquinone biosynthesis methyltransferase [EC:2.1.1.-]
K04767	42	acetoin utilization protein AcuB							K03650	39	tRNA modification GTPase
K06178	42	ribosomal large subunit pseudouridine synthase B [EC:5.4.99.12]							K03710	39	GntR family transcriptional regulator
K06217	42	phosphate starvation-inducible protein PhoH and related proteins							K03770	39	peptidyl-prolyl cis-trans isomerase D [EC:5.2.1.8]
K06941	42	ribosomal RNA large subunit methyltransferase N [EC:2.1.1.-]							K03782	39	catalase/peroxidase [EC:1.11.1.6 1.11.1.7]
K07491	42	putative transposase							K07304	39	peptide-methionine (S)-S-oxide reductase [EC:1.8.4.11]
K09761	42	ribosomal RNA small subunit methyltransferase E [EC:2.1.1.-]							K07566	39	putative translation factor
K09820	42	manganese/iron transport system ATP-binding protein							K07665	39	two-component system, OmpR family, copper resistance phosphate
K10439	42	ribose transport system substrate-binding protein							K09748	39	hypothetical protein
K11381	42	2-oxoisovalerate dehydrogenase E1 component [EC:1.2.4.4]							K11752	39	diaminohydroxyphosphoribosylaminopyrimidine deaminase /
K00111	41	glycerol-3-phosphate dehydrogenase [EC:1.1.5.3]							K00163	38	pyruvate dehydrogenase E1 component [EC:1.2.4.1]
K00161	41	pyruvate dehydrogenase E1 component subunit alpha [EC:1.2.4.1]							K00343	38	NADH dehydrogenase I subunit N [EC:1.6.5.3]
K00425	41	cytochrome bd-I oxidase subunit I [EC:1.10.3.-]							K00606	38	3-methyl-2-oxobutanoate hydroxymethyltransferase [EC:2.1.2.11]
K00574	41	cyclopropane-fatty-acyl-phospholipid synthase [EC:2.1.1.79]							K00611	38	ornithine carbamoyltransferase [EC:2.1.3.3]
K00575	41	chemotaxis protein methyltransferase CheR [EC:2.1.1.80]							K00767	38	nicotinate-nucleotide pyrophosphorylase (carboxylating)
K00605	41	aminomethyltransferase [EC:2.1.2.10]							K00797	38	spermidine synthase [EC:2.5.1.16]
K00823	41	4-aminobutyrate aminotransferase [EC:2.6.1.19]							K00852	38	ribokinase [EC:2.7.1.15]
K00943	41	dTMP kinase [EC:2.7.4.9]							K01076	38	Unclassified; E3.1.2.-
K00975	41	glucose-1-phosphate adenylyltransferase [EC:2.7.7.27]							K01468	38	imidazolonepropionase [EC:3.5.2.7]
K01010	41	thiosulfate sulfurtransferase [EC:2.8.1.1]							K01889	38	phenylalanyl-tRNA synthetase alpha chain [EC:6.1.1.20]
K01134	41	arylsulfatase A [EC:3.1.6.8]							K01919	38	glutamate--cysteine ligase [EC:6.3.2.2]
K01698	41	porphobilinogen synthase [EC:4.2.1.24]							K01966	38	propionyl-CoA carboxylase beta chain [EC:6.4.1.3]
K01783	41	ribulose-phosphate 3-epimerase [EC:5.1.3.1]							K02010	38	iron(III) transport system ATP-binding protein [EC:3.6.3.30]
K02044	41	phosphonate transport system substrate-binding protein							K02072	38	D-methionine transport system permease protein
K02112	41	F-type H+-transporting ATPase subunit beta [EC:3.6.3.14]							K02410	38	flagellar motor switch protein FliG
K02275	41	cytochrome c oxidase subunit II [EC:1.9.3.1]							K02517	38	lipid A biosynthesis lauroyl acyltransferase [EC:2.3.1.-]
K02886	41	large subunit ribosomal protein L2							K02674	38	type IV pilus assembly protein PilY1
K03217	41	preprotein translocase subunit YidC							K03101	38	signal peptidase II [EC:3.4.23.36]
K03310	41	alanine or glycine:cation symporter, AGCS family							K03106	38	signal recognition particle subunit SRP54
K03412	41	two-component system, chemotaxis family, response regulator CheB							K03367	38	D-alanine-poly(phosphoribitol) ligase [EC:6.1.1.13]
K03654	41	ATP-dependent DNA helicase RecQ [EC:3.6.1.-]							K03458	38	nucleobase:cation symporter-2, NCS2 family
K03719	41	Lrp/AsnC family transcriptional regulator, leucine-responsive							K03469	38	ribonuclease HI [EC:3.1.26.4]
K05985	41	ribonuclease M5 [EC:3.1.26.8]							K03545	38	trigger factor
K07182	41	CBS domain-containing protein							K06076	38	long-chain fatty acid transport protein
K08259	41	lysostaphin [EC:3.4.24.75]							K06207	38	GTP-binding protein
K08303	41	putative protease [EC:3.4.-.-]							K06217	38	phosphate starvation-inducible protein PhoH and related proteins
K08963	41	methylthioribose-1-phosphate isomerase [EC:5.3.1.23]							K06966	38	Unclassified; K06966
K10942	41	two-component system, sensor histidine kinase FlrB [EC:2.7.13.3]							K07056	38	Unclassified; K07056
K11753	41	riboflavin kinase / FMN adenylyltransferase [EC:2.7.1.26 2.7.7.2]							K07238	38	zinc transporter, ZIP family
K13283	41	ferrous-iron efflux pump FieF							K07708	38	two-component system, NtrC family, nitrogen regulation sensor
K13587	41	two-component system, cell cycle sensor histidine kinase and							K09607	38	immune inhibitor A [EC:3.4.24.-]
K13888	41	macrolide-specific efflux protein MacA							K00029	37	malate dehydrogenase (oxaloacetate-decarboxylating)(NADP+)
K00013	40	histidinol dehydrogenase [EC:1.1.1.23]							K00077	37	2-dehydropantoate 2-reductase [EC:1.1.1.169]
K00573	40	protein-L-isoaspartate(D-aspartate) O-methyltransferase							K00116	37	malate dehydrogenase (quinone) [EC:1.1.5.4]
K00705	40	4-alpha-glucanotransferase [EC:2.4.1.25]							K00609	37	aspartate carbamoyltransferase catalytic subunit [EC:2.1.3.2]
K01514	40	exopolyphosphatase [EC:3.6.1.11]							K00784	37	ribonuclease Z [EC:3.1.26.11]
K01893	40	asparaginyl-tRNA synthetase [EC:6.1.1.22]							K00789	37	S-adenosylmethionine synthetase [EC:2.5.1.6]
K01940	40	argininosuccinate synthase [EC:6.3.4.5]							K00858	37	NAD+ kinase [EC:2.7.1.23]
K02010	40	iron(III) transport system ATP-binding protein [EC:3.6.3.30]							K00928	37	aspartate kinase [EC:2.7.2.4]
K02052	40	putative spermidine/putrescine transport system ATP-binding protein							K00930	37	acetylglutamate kinase [EC:2.7.2.8]
K02340	40	DNA polymerase III subunit delta [EC:2.7.7.7]							K00991	37	2-C-methyl-D-erythritol 4-phosphate cytidylyltransferase
K02486	40	two-component system, unclassified family, sensor kinase							K01007	37	pyruvate, water dikinase [EC:2.7.9.2]
K02501	40	glutamine amidotransferase [EC:2.4.2.-]							K01190	37	beta-galactosidase [EC:3.2.1.23]
K02906	40	large subunit ribosomal protein L3							K02169	37	biotin synthesis protein BioC
K03106	40	signal recognition particle subunit SRP54							K02668	37	two-component system, NtrC family, sensor histidine kinase PilS
K03110	40	fused signal recognition particle receptor							K02967	37	small subunit ribosomal protein S2
K03316	40	monovalent cation:H+ antiporter, CPA1 family							K03431	37	phosphoglucosamine mutase [EC:5.4.2.10]
K03438	40	S-adenosyl-methyltransferase [EC:2.1.1.-]							K03628	37	transcription termination factor Rho
K03644	40	lipoic acid synthetase [EC:2.8.1.8]							K03648	37	uracil-DNA glycosylase [EC:3.2.2.-]
K03656	40	ATP-dependent DNA helicase Rep [EC:3.6.1.-]							K03711	37	Fur family transcriptional regulator, ferric uptake regulator
K03885	40	NADH dehydrogenase [EC:1.6.99.3]							K03750	37	molybdopterin biosynthesis protein MoeA
K05810	40	conserved hypothetical protein							K03977	37	GTP-binding protein
K06131	40	cardiolipin synthase [EC:2.7.8.-]							K04759	37	ferrous iron transport protein B
K06153	40	undecaprenyl-diphosphatase [EC:3.6.1.27]							K05794	37	tellurite resistance protein TerC
K07021	40	Unclassified; K07021							K06596	37	chemosensory pili system protein ChpA (sensor histidine
K07107	40	Unclassified; K07107							K07114	37	Unclassified; K07114
K07152	40	Unclassified; K07152							K07124	37	Unclassified; K07124
K07507	40	putative Mg2+ transporter-C (MgtC) family protein							K07152	37	Unclassified; K07152
K07533	40	foldase protein PrsA [EC:5.2.1.8]							K07487	37	transposase
K07535	40	2-hydroxycyclohexanecarboxyl-CoA dehydrogenase [EC:1.1.1.-]							K07560	37	D-tyrosyl-tRNA(Tyr) deacylase [EC:3.1.-.-]
K08301	40	ribonuclease G [EC:3.1.26.-]							K08997	37	hypothetical protein
K08309	40	soluble lytic murein transglycosylase [EC:3.2.1.-]							K12257	37	SecD/SecF fusion protein
K09815	40	zinc transport system substrate-binding protein							K00215	36	dihydrodipicolinate reductase [EC:1.3.1.26]
K11752	40	diaminohydroxyphosphoribosylaminopyrimidine deaminase /							K00284	36	glutamate synthase (ferredoxin) [EC:1.4.7.1]
K13533	40	two-component system, sporulation sensor kinase E [EC:2.7.13.3]							K00640	36	serine O-acetyltransferase [EC:2.3.1.30]
K00008	39	L-iditol 2-dehydrogenase [EC:1.1.1.14]							K00641	36	homoserine O-acetyltransferase [EC:2.3.1.31]
K00020	39	3-hydroxyisobutyrate dehydrogenase [EC:1.1.1.31]							K00766	36	anthranilate phosphoribosyltransferase [EC:2.4.2.18]
K00788	39	thiamine-phosphate pyrophosphorylase [EC:2.5.1.3]							K00864	36	glycerol kinase [EC:2.7.1.30]
K01055	39	3-oxoadipate enol-lactonase [EC:3.1.1.24]							K00927	36	phosphoglycerate kinase [EC:2.7.2.3]
K01251	39	adenosylhomocysteinase [EC:3.3.1.1]							K00986	36	RNA-directed DNA polymerase [EC:2.7.7.49]
K01462	39	Unclassified; E3.5.1.88							K01491	36	methylenetetrahydrofolate dehydrogenase (NADP+) /
K01776	39	glutamate racemase [EC:5.1.1.3]							K01547	36	K+-transporting ATPase ATPase B chain [EC:3.6.3.12]
K01808	39	ribose 5-phosphate isomerase B [EC:5.3.1.6]							K01626	36	3-deoxy-7-phosphoheptulonate synthase [EC:2.5.1.54]
K01933	39	phosphoribosylformylglycinamidine cyclo-ligase [EC:6.3.3.1]							K01733	36	threonine synthase [EC:4.2.3.1]
K02055	39	putative spermidine/putrescine transport system substrate-binding							K01945	36	phosphoribosylamine--glycine ligase [EC:6.3.4.13]
K02477	39	two-component system, LytT family, response regulator							K02012	36	iron(III) transport system substrate-binding protein
K02491	39	two-component system, sporulation sensor kinase A [EC:2.7.13.3]							K02282	36	pilus assembly protein CpaE
K03386	39	peroxiredoxin (alkyl hydroperoxide reductase subunit C)							K02434	36	aspartyl-tRNA(Asn)/glutamyl-tRNA (Gln) amidotransferase subunit B
K03469	39	ribonuclease HI [EC:3.1.26.4]							K02479	36	two-component system, NarL family, response regulator
K03501	39	glucose inhibited division protein B [EC:2.1.-.-]							K02563	36	UDP-N-acetylglucosamine--N-acetylmuramyl-(pentapeptide)
K03551	39	holliday junction DNA helicase RuvB							K03074	36	preprotein translocase subunit SecF
K03667	39	ATP-dependent HslUV protease ATP-binding subunit HslU							K03185	36	2-octaprenyl-6-methoxyphenol hydroxylase [EC:1.14.13.-]
K06213	39	magnesium transporter							K03501	36	glucose inhibited division protein B [EC:2.1.-.-]
K07089	39	Unclassified; K07089							K03549	36	KUP system potassium uptake protein
K07645	39	two-component system, OmpR family, sensor histidine kinase QseC							K03629	36	DNA replication and repair protein RecF
K07667	39	two-component system, OmpR family, KDP operon response regulator							K03644	36	lipoic acid synthetase [EC:2.8.1.8]
K08483	39	phosphotransferase system, enzyme I, PtsI [EC:2.7.3.9]							K03665	36	GTP-binding protein HflX
K09817	39	zinc transport system ATP-binding protein [EC:3.6.3.-]							K04773	36	protease IV [EC:3.4.21.-]
K12373	39	beta-hexosaminidase [EC:3.2.1.52]							K05962	36	protein-histidine pros-kinase [EC:2.7.13.1]
K00261	38	glutamate dehydrogenase (NAD(P)+) [EC:1.4.1.3]							K06173	36	tRNA pseudouridine synthase A [EC:5.4.99.12]
K00338	38	NADH dehydrogenase I subunit I [EC:1.6.5.3]							K06179	36	ribosomal large subunit pseudouridine synthase C [EC:5.4.99.12]
K00676	38	ribosomal-protein-alanine N-acetyltransferase [EC:2.3.1.128]							K06183	36	ribosomal small subunit pseudouridine synthase A [EC:5.4.99.12]
K00760	38	hypoxanthine phosphoribosyltransferase [EC:2.4.2.8]							K06867	36	Unclassified; K06867
K00798	38	cob(I)alamin adenosyltransferase [EC:2.5.1.17]							K06994	36	putative drug exporter of the RND superfamily
K00895	38	pyrophosphate--fructose-6-phosphate 1-phosphotransferase							K07088	36	Unclassified; K07088
K00998	38	phosphatidylserine synthase [EC:2.7.8.8]							K07456	36	DNA mismatch repair protein MutS2
K01056	38	peptidyl-tRNA hydrolase, PTH1 family [EC:3.1.1.29]							K07638	36	two-component system, OmpR family, osmolarity sensor histidine
K01132	38	N-acetylgalactosamine-6-sulfatase [EC:3.1.6.4]							K09761	36	ribosomal RNA small subunit methyltransferase E [EC:2.1.1.-]
K01135	38	arylsulfatase B [EC:3.1.6.12]							K12203	36	defect in organelle trafficking protein DotB
K01447	38	N-acetylmuramoyl-L-alanine amidase [EC:3.5.1.28]							K13633	36	AraC family transcriptional regulator, transcriptional activator
K01515	38	ADP-ribose pyrophosphatase [EC:3.6.1.13]							K13888	36	macrolide-specific efflux protein MacA
K01531	38	Mg2+-importing ATPase [EC:3.6.3.2]							K00639	35	glycine C-acetyltransferase [EC:2.3.1.29]
K01956	38	carbamoyl-phosphate synthase small subunit [EC:6.3.5.5]							K00647	35	3-oxoacyl-[acyl-carrier-protein] synthase I [EC:2.3.1.41]
K02115	38	F-type H+-transporting ATPase subunit gamma [EC:3.6.3.14]							K00791	35	tRNA dimethylallyltransferase [EC:2.5.1.75]
K02400	38	flagellar biosynthesis protein FlhA							K00818	35	acetylornithine aminotransferase [EC:2.6.1.11]
K02687	38	ribosomal protein L11 methyltransferase [EC:2.1.1.-]							K00981	35	phosphatidate cytidylyltransferase [EC:2.7.7.41]
K03177	38	tRNA pseudouridine synthase B [EC:5.4.99.12]							K01516	35	nucleoside-triphosphatase [EC:3.6.1.15]
K03521	38	electron transfer flavoprotein beta subunit							K01679	35	fumarate hydratase, class II [EC:4.2.1.2]
K03522	38	electron transfer flavoprotein alpha subunit							K01703	35	3-isopropylmalate/(R)-2-methylmalate dehydratase large subunit
K03671	38	thioredoxin 1							K01736	35	chorismate synthase [EC:4.2.3.5]
K03687	38	molecular chaperone GrpE							K01797	35	Unclassified; E5.1.99.-
K06998	38	Unclassified; K06998							K01856	35	muconate cycloisomerase [EC:5.5.1.1]
K07126	38	Unclassified; K07126							K02037	35	phosphate transport system permease protein
K07347	38	outer membrane usher protein							K02066	35	putative ABC transport system permease protein
K09903	38	uridylate kinase [EC:2.7.4.22]							K02493	35	methyltransferase [EC:2.1.1.-]
K13274	38	cell wall-associated protease [EC:3.4.21.-]							K02501	35	glutamine amidotransferase [EC:2.4.2.-]
K00027	37	malate dehydrogenase (oxaloacetate-decarboxylating) [EC:1.1.1.38]							K02886	35	large subunit ribosomal protein L2
K00067	37	dTDP-4-dehydrorhamnose reductase [EC:1.1.1.133]							K03517	35	quinolinate synthase [EC:2.5.1.72]
K00162	37	pyruvate dehydrogenase E1 component subunit beta [EC:1.2.4.1]							K03593	35	ATP-binding protein involved in chromosome partitioning
K00179	37	indolepyruvate ferredoxin oxidoreductase, alpha subunit [EC:1.2.7.8]							K03742	35	competence/damage-inducible protein CinA
K00183	37	molybdopterin oxidoreductase, molybdopterin binding subunit							K03799	35	heat shock protein HtpX [EC:3.4.24.-]
K00260	37	glutamate dehydrogenase [EC:1.4.1.2]							K03820	35	apolipoprotein N-acyltransferase [EC:2.3.1.-]
K00609	37	aspartate carbamoyltransferase catalytic subunit [EC:2.1.3.2]							K03980	35	virulence factor
K00616	37	transaldolase [EC:2.2.1.2]							K04079	35	molecular chaperone HtpG
K00640	37	serine O-acetyltransferase [EC:2.3.1.30]							K04090	35	indolepyruvate ferredoxin oxidoreductase [EC:1.2.7.8]
K00658	37	2-oxoglutarate dehydrogenase E2 component (dihydrolipoamide							K04744	35	LPS-assembly protein
K00791	37	tRNA dimethylallyltransferase [EC:2.5.1.75]							K05875	35	methyl-accepting chemotaxis protein II, aspartate sensor receptor
K00799	37	glutathione S-transferase [EC:2.5.1.18]							K06956	35	Unclassified; K06956
K00945	37	cytidylate kinase [EC:2.7.4.14]							K07112	35	Unclassified; K07112
K00971	37	mannose-1-phosphate guanylyltransferase [EC:2.7.7.22]							K07192	35	flotillin
K01265	37	methionyl aminopeptidase [EC:3.4.11.18]							K07485	35	transposase
K01356	37	repressor LexA [EC:3.4.21.88]							K10773	35	endonuclease III [EC:4.2.99.18]
K01434	37	penicillin amidase [EC:3.5.1.11]							K13013	35	O-antigen biosynthesis protein WbqV
K01687	37	dihydroxy-acid dehydratase [EC:4.2.1.9]							K00014	34	shikimate dehydrogenase [EC:1.1.1.25]
K01739	37	cystathionine gamma-synthase [EC:2.5.1.48]							K00102	34	D-lactate dehydrogenase (cytochrome) [EC:1.1.2.4]
K03074	37	preprotein translocase subunit SecF							K00432	34	glutathione peroxidase [EC:1.11.1.9]
K03215	37	RNA methyltransferase, TrmA family [EC:2.1.1.-]							K00567	34	methylated-DNA-[protein]-cysteine S-methyltransferase [EC:2.1.1.63]
K03517	37	quinolinate synthase [EC:2.5.1.72]							K00605	34	aminomethyltransferase [EC:2.1.2.10]
K03566	37	LysR family transcriptional regulator, glycine cleavage system							K01119	34	2',3'-cyclic-nucleotide 2'-phosphodiesterase [EC:3.1.4.16]
K03624	37	transcription elongation factor GreA							K01223	34	6-phospho-beta-glucosidase [EC:3.2.1.86]
K03685	37	ribonuclease III [EC:3.1.26.3]							K01406	34	serralysin [EC:3.4.24.40]
K05874	37	methyl-accepting chemotaxis protein I, serine sensor receptor							K01451	34	hippurate hydrolase [EC:3.5.1.32]
K06871	37	Unclassified; K06871							K01599	34	uroporphyrinogen decarboxylase [EC:4.1.1.37]
K06915	37	Unclassified; K06915							K01695	34	tryptophan synthase alpha chain [EC:4.2.1.20]
K07165	37	transmembrane sensor							K01749	34	hydroxymethylbilane synthase [EC:2.5.1.61]
K07642	37	two-component system, OmpR family, sensor histidine kinase BaeS							K01803	34	triosephosphate isomerase (TIM) [EC:5.3.1.1]
K08153	37	MFS transporter, DHA1 family, multidrug resistance protein							K02006	34	cobalt/nickel transport system ATP-binding protein
K08307	37	membrane-bound lytic murein transglycosylase D [EC:3.2.1.-]							K02111	34	F-type H+-transporting ATPase subunit alpha [EC:3.6.3.14]
K00014	36	shikimate dehydrogenase [EC:1.1.1.25]							K02968	34	small subunit ribosomal protein S20
K00766	36	anthranilate phosphoribosyltransferase [EC:2.4.2.18]							K03215	34	RNA methyltransferase, TrmA family [EC:2.1.1.-]
K00876	36	uridine kinase [EC:2.7.1.48]							K03564	34	peroxiredoxin Q/BCP [EC:1.11.1.15]
K00966	36	mannose-1-phosphate guanylyltransferase [EC:2.7.7.13]							K03583	34	exodeoxyribonuclease V gamma subunit [EC:3.1.11.5]
K01516	36	nucleoside-triphosphatase [EC:3.6.1.15]							K03592	34	PmbA protein
K01916	36	NAD+ synthase [EC:6.3.1.5]							K06998	34	Unclassified; K06998
K01960	36	pyruvate carboxylase subunit B [EC:6.4.1.1]							K07491	34	putative transposase
K01975	36	2'-5' RNA ligase [EC:6.5.1.-]							K07789	34	RND superfamily, multidrug transport protein MdtC
K02446	36	fructose-1,6-bisphosphatase II [EC:3.1.3.11]							K10126	34	two-component system, NtrC family, C4-dicarboxylate transport
K02666	36	type IV pilus assembly protein PilQ							K12574	34	ribonuclease J [EC:3.1.-.-]
K02838	36	ribosome recycling factor							K13688	34	cyclic beta-1,2-glucan synthetase [EC:2.4.1.-]
K02899	36	large subunit ribosomal protein L27							K00027	33	malate dehydrogenase (oxaloacetate-decarboxylating) [EC:1.1.1.38]
K03101	36	signal peptidase II [EC:3.4.23.36]							K00494	33	alkanal monooxygenase (FMN-linked) [EC:1.14.14.3]
K03601	36	exodeoxyribonuclease VII large subunit [EC:3.1.11.6]							K00537	33	arsenate reductase [EC:1.20.4.1]
K03629	36	DNA replication and repair protein RecF							K00620	33	glutamate N-acetyltransferase / amino-acid N-acetyltransferase
K03789	36	ribosomal-protein-alanine N-acetyltransferase [EC:2.3.1.128]							K00798	33	cob(I)alamin adenosyltransferase [EC:2.5.1.17]
K03820	36	apolipoprotein N-acyltransferase [EC:2.3.1.-]							K00945	33	cytidylate kinase [EC:2.7.4.14]
K03893	36	arsenical pump membrane protein							K01129	33	dGTPase [EC:3.1.5.1]
K05516	36	curved DNA-binding protein							K01342	33	subtilisin [EC:3.4.21.62]
K07240	36	chromate transporter							K01486	33	adenine deaminase [EC:3.5.4.2]
K07487	36	transposase							K01772	33	ferrochelatase [EC:4.99.1.1]
K07798	36	Cu(I)/Ag(I) efflux system membrane protein CusB							K01778	33	diaminopimelate epimerase [EC:5.1.1.7]
K09013	36	Fe-S cluster assembly ATP-binding protein							K01779	33	aspartate racemase [EC:5.1.1.13]
K11175	36	phosphoribosylglycinamide formyltransferase 1 [EC:2.1.2.2]							K01817	33	phosphoribosylanthranilate isomerase [EC:5.3.1.24]
K13378	36	NADH dehydrogenase I subunit C/D [EC:1.6.5.3]							K01835	33	phosphoglucomutase [EC:5.4.2.2]
K00057	35	glycerol-3-phosphate dehydrogenase (NAD(P)+) [EC:1.1.1.94]							K01940	33	argininosuccinate synthase [EC:6.3.4.5]
K00164	35	2-oxoglutarate dehydrogenase E1 component [EC:1.2.4.2]							K01941	33	urea carboxylase [EC:6.3.4.6]
K00184	35	molybdopterin oxidoreductase, iron-sulfur binding subunit							K02523	33	octaprenyl diphosphate synthase [EC:2.5.1.-]
K00215	35	dihydrodipicolinate reductase [EC:1.3.1.26]							K02770	33	PTS system, fructose-specific IIC component
K00810	35	Unclassified; E2.5.1.-							K03040	33	DNA-directed RNA polymerase subunit alpha [EC:2.7.7.6]
K00859	35	dephospho-CoA kinase [EC:2.7.1.24]							K03111	33	single-strand DNA-binding protein
K00882	35	1-phosphofructokinase [EC:2.7.1.56]							K03315	33	Na+:H+ antiporter, NhaC family
K00925	35	acetate kinase [EC:2.7.2.1]							K03551	33	holliday junction DNA helicase RuvB
K00950	35	2-amino-4-hydroxy-6-hydroxymethyldihydropteridine diphosphokinase							K03639	33	molybdenum cofactor biosynthesis protein A
K00981	35	phosphatidate cytidylyltransferase [EC:2.7.7.41]							K03814	33	monofunctional biosynthetic peptidoglycan transglycosylase
K00991	35	2-C-methyl-D-erythritol 4-phosphate cytidylyltransferase							K03823	33	phosphinothricin acetyltransferase [EC:2.3.1.183]
K01112	35	Unclassified; E3.1.3.-							K04091	33	alkanesulfonate monooxygenase [EC:1.14.14.5]
K01303	35	acylaminoacyl-peptidase [EC:3.4.19.1]							K06187	33	recombination protein RecR
K01848	35	methylmalonyl-CoA mutase, N-terminal domain [EC:5.4.99.2]							K07071	33	Unclassified; K07071
K01963	35	acetyl-CoA carboxylase carboxyl transferase subunit beta							K07386	33	putative endopeptidase [EC:3.4.24.-]
K01993	35	HlyD family secretion protein							K07552	33	MFS transporter, DHA1 family, bicyclomycin/chloramphenicol
K02066	35	putative ABC transport system permease protein							K07677	33	two-component system, NarL family, capsular synthesis sensor
K02071	35	D-methionine transport system ATP-binding protein							K08225	33	MFS transporter, ENTS family, enterobactin (siderophore) exporter
K02389	35	flagellar basal-body rod modification protein FlgD							K09811	33	cell division transport system permease protein
K02489	35	two-component system, cell cycle sensor kinase and response							K10027	33	phytoene dehydrogenase [EC:1.14.99.-]
K03169	35	DNA topoisomerase III [EC:5.99.1.2]							K10943	33	two component system, response regulator FlrC
K03321	35	sulfate permease, SulP family							K00133	32	aspartate-semialdehyde dehydrogenase [EC:1.2.1.11]
K03525	35	type III pantothenate kinase [EC:2.7.1.33]							K00228	32	coproporphyrinogen III oxidase [EC:1.3.3.3]
K03585	35	membrane fusion protein							K00342	32	NADH dehydrogenase I subunit M [EC:1.6.5.3]
K03621	35	glycerol-3-phosphate acyltransferase PlsX [EC:2.3.1.15]							K00459	32	nitronate monooxygenase [EC:1.13.12.16]
K03625	35	N utilization substance protein B							K00554	32	tRNA (guanine-N1-)-methyltransferase [EC:2.1.1.31]
K03737	35	putative pyruvate-flavodoxin oxidoreductase [EC:1.2.7.-]							K00891	32	shikimate kinase [EC:2.7.1.71]
K03892	35	ArsR family transcriptional regulator							K00931	32	glutamate 5-kinase [EC:2.7.2.11]
K04488	35	nitrogen fixation protein NifU and related proteins							K00963	32	UTP--glucose-1-phosphate uridylyltransferase [EC:2.7.7.9]
K04770	35	Lon-like ATP-dependent protease [EC:3.4.21.-]							K01055	32	3-oxoadipate enol-lactonase [EC:3.1.1.24]
K05384	35	bilin biosynthesis protein							K01457	32	allophanate hydrolase [EC:3.5.1.54]
K07016	35	Unclassified; K07016							K01591	32	orotidine-5'-phosphate decarboxylase [EC:4.1.1.23]
K07053	35	Unclassified; K07053							K01676	32	fumarate hydratase, class I [EC:4.2.1.2]
K07058	35	Unclassified; K07058							K01735	32	3-dehydroquinate synthase [EC:4.2.3.4]
K08651	35	thermitase [EC:3.4.21.66]							K01752	32	L-serine dehydratase [EC:4.3.1.17]
K09015	35	Fe-S cluster assembly protein SufD							K01829	32	protein disulfide-isomerase [EC:5.3.4.1]
K09690	35	lipopolysaccharide transport system permease protein							K01958	32	pyruvate carboxylase [EC:6.4.1.1]
K09769	35	hypothetical protein							K02407	32	flagellar hook-associated protein 2
K00030	34	isocitrate dehydrogenase (NAD+) [EC:1.1.1.41]							K02412	32	flagellum-specific ATP synthase [EC:3.6.3.14]
K00097	34	4-hydroxythreonine-4-phosphate dehydrogenase [EC:1.1.1.262]							K02837	32	peptide chain release factor RF-3
K00102	34	D-lactate dehydrogenase (cytochrome) [EC:1.1.2.4]							K02945	32	small subunit ribosomal protein S1
K00133	34	aspartate-semialdehyde dehydrogenase [EC:1.2.1.11]							K03303	32	lactate transporter, LctP family
K00145	34	N-acetyl-gamma-glutamyl-phosphate reductase [EC:1.2.1.38]							K03522	32	electron transfer flavoprotein alpha subunit
K00178	34	oxidoreductase containing iron-sulfur protein [EC:1.2.7.-]							K03524	32	BirA family transcriptional regulator, biotin operon repressor /
K00297	34	methylenetetrahydrofolate reductase (NADPH) [EC:1.5.1.20]							K03751	32	molybdopterin biosynthesis protein MoeB
K01191	34	alpha-mannosidase [EC:3.2.1.24]							K03772	32	FKBP-type peptidyl-prolyl cis-trans isomerase FkpA [EC:5.2.1.8]
K01255	34	leucyl aminopeptidase [EC:3.4.11.1]							K05350	32	beta-glucosidase [EC:3.2.1.21]
K01610	34	phosphoenolpyruvate carboxykinase (ATP) [EC:4.1.1.49]							K05846	32	osmoprotectant transport system permease protein
K01619	34	deoxyribose-phosphate aldolase [EC:4.1.2.4]							K06213	32	magnesium transporter
K01665	34	para-aminobenzoate synthetase component I [EC:2.6.1.85]							K06287	32	septum formation protein
K01735	34	3-dehydroquinate synthase [EC:4.2.3.4]							K07098	32	Unclassified; K07098
K02195	34	heme exporter protein C							K07133	32	Unclassified; K07133
K02346	34	DNA polymerase IV [EC:2.7.7.7]							K07335	32	basic membrane protein A and related proteins
K02823	34	dihydroorotate dehydrogenase electron transfer subunit							K08234	32	glyoxylase I family protein
K02863	34	large subunit ribosomal protein L1							K08591	32	glycerol-3-phosphate acyltransferase PlsY [EC:2.3.1.15]
K03390	34	heterodisulfide reductase subunit C [EC:1.8.98.1]							K08693	32	3'-nucleotidase [EC:3.1.3.6]
K06911	34	Unclassified; K06911							K10680	32	N-ethylmaleimide reductase [EC:1.-.-.-]
K06949	34	ribosome biogenesis GTPase [EC:3.6.1.-]							K00033	31	6-phosphogluconate dehydrogenase [EC:1.1.1.44]
K06997	34	Unclassified; K06997							K00122	31	formate dehydrogenase [EC:1.2.1.2]
K07147	34	Unclassified; K07147							K00329	31	NADH dehydrogenase [EC:1.6.5.3]
K09816	34	zinc transport system permease protein							K00616	31	transaldolase [EC:2.2.1.2]
K00077	33	2-dehydropantoate 2-reductase [EC:1.1.1.169]							K00645	31	[acyl-carrier-protein] S-malonyltransferase [EC:2.3.1.39]
K00130	33	betaine-aldehyde dehydrogenase [EC:1.2.1.8]							K00760	31	hypoxanthine phosphoribosyltransferase [EC:2.4.2.8]
K00375	33	GntR family transcriptional regulator / MocR family aminotransferase							K00859	31	dephospho-CoA kinase [EC:2.7.1.24]
K00528	33	ferredoxin--NADP+ reductase [EC:1.18.1.2]							K01414	31	oligopeptidase A [EC:3.4.24.70]
K00606	33	3-methyl-2-oxobutanoate hydroxymethyltransferase [EC:2.1.2.11]							K01589	31	5-(carboxyamino)imidazole ribonucleotide synthase [EC:6.3.4.18]
K00796	33	dihydropteroate synthase [EC:2.5.1.15]							K01627	31	2-dehydro-3-deoxyphosphooctonate aldolase (KDO 8-P synthase)
K00806	33	undecaprenyl diphosphate synthase [EC:2.5.1.31]							K01637	31	isocitrate lyase [EC:4.1.3.1]
K01044	33	carboxylesterase [EC:3.1.1.1]							K01682	31	aconitate hydratase 2 [EC:4.2.1.3]
K01182	33	oligo-1,6-glucosidase [EC:3.2.1.10]							K01917	31	glutathionylspermidine synthase [EC:6.3.1.8]
K01234	33	neopullulanase [EC:3.2.1.135]							K01921	31	D-alanine-D-alanine ligase [EC:6.3.2.4]
K01259	33	proline iminopeptidase [EC:3.4.11.5]							K02048	31	sulfate transport system substrate-binding protein
K01322	33	prolyl oligopeptidase [EC:3.4.21.26]							K02234	31	cobalamin biosynthesis protein CobW
K01712	33	urocanate hydratase [EC:4.2.1.49]							K02392	31	flagellar basal-body rod protein FlgG
K01741	33	DNA-(apurinic or apyrimidinic site) lyase [EC:4.2.99.18]							K02409	31	flagellar M-ring protein FliF
K01759	33	lactoylglutathione lyase [EC:4.4.1.5]							K02584	31	Nif-specific regulatory protein
K01903	33	succinyl-CoA synthetase beta subunit [EC:6.2.1.5]							K02844	31	UDP-glucose:(heptosyl)LPS alpha-1,3-glucosyltransferase [EC:2.4.1.-]
K01905	33	acetyl-CoA synthetase (ADP-forming) [EC:6.2.1.13]							K03521	31	electron transfer flavoprotein beta subunit
K01918	33	pantoate--beta-alanine ligase [EC:6.3.2.1]							K03562	31	biopolymer transport protein TolQ
K02053	33	putative spermidine/putrescine transport system permease protein							K03568	31	TldD protein
K02283	33	pilus assembly protein CpaF							K03667	31	ATP-dependent HslUV protease ATP-binding subunit HslU
K02878	33	large subunit ribosomal protein L16							K03685	31	ribonuclease III [EC:3.1.26.3]
K02897	33	large subunit ribosomal protein L25							K04083	31	molecular chaperone Hsp33
K02911	33	large subunit ribosomal protein L32							K05020	31	glycine betaine transporter
K03325	33	arsenite transporter, ACR3 family							K05798	31	LysR family transcriptional regulator, transcriptional activator for
K03389	33	heterodisulfide reductase subunit B [EC:1.8.98.1]							K05971	31	Unclassified; E3.1.1.61
K03411	33	chemotaxis protein CheD [EC:3.5.1.44]							K06954	31	Unclassified; K06954
K03429	33	1,2-diacylglycerol 3-glucosyltransferase [EC:2.4.1.157]							K07347	31	outer membrane usher protein
K03705	33	heat-inducible transcriptional repressor							K07444	31	putative N6-adenine-specific DNA methylase
K03763	33	DNA polymerase III subunit alpha, Gram-positive type [EC:2.7.7.7]							K08301	31	ribonuclease G [EC:3.1.26.-]
K04117	33	cyclohexanecarboxyl-CoA dehydrogenase [EC:1.3.99.-]							K08483	31	phosphotransferase system, enzyme I, PtsI [EC:2.7.3.9]
K05712	33	3-(3-hydroxy-phenyl)propionate hydroxylase [EC:1.14.13.-]							K11688	31	C4-dicarboxylate-binding protein DctP
K05813	33	sn-glycerol 3-phosphate transport system substrate-binding protein							K00042	30	2-hydroxy-3-oxopropionate reductase [EC:1.1.1.60]
K05846	33	osmoprotectant transport system permease protein							K00057	30	glycerol-3-phosphate dehydrogenase (NAD(P)+) [EC:1.1.1.94]
K06999	33	Unclassified; K06999							K00162	30	pyruvate dehydrogenase E1 component subunit beta [EC:1.2.4.1]
K07071	33	Unclassified; K07071							K00297	30	methylenetetrahydrofolate reductase (NADPH) [EC:1.5.1.20]
K07301	33	Unclassified; yrbG							K00465	30	Unclassified; E1.13.11.-
K07669	33	two-component system, OmpR family, response regulator MprA							K00759	30	adenine phosphoribosyltransferase [EC:2.4.2.7]
K09691	33	lipopolysaccharide transport system ATP-binding protein							K00765	30	ATP phosphoribosyltransferase [EC:2.4.2.17]
K10826	33	Fe3+-transporting ATPase [EC:3.6.3.30]							K01056	30	peptidyl-tRNA hydrolase, PTH1 family [EC:3.1.1.29]
K00016	32	L-lactate dehydrogenase [EC:1.1.1.27]							K01265	30	methionyl aminopeptidase [EC:3.4.11.18]
K00029	32	malate dehydrogenase (oxaloacetate-decarboxylating)(NADP+)							K01610	30	phosphoenolpyruvate carboxykinase (ATP) [EC:4.1.1.49]
K00033	32	6-phosphogluconate dehydrogenase [EC:1.1.1.44]							K01613	30	phosphatidylserine decarboxylase [EC:4.1.1.65]
K00053	32	ketol-acid reductoisomerase [EC:1.1.1.86]							K01620	30	threonine aldolase [EC:4.1.2.5]
K00124	32	formate dehydrogenase, beta subunit [EC:1.2.1.2]							K01639	30	N-acetylneuraminate lyase [EC:4.1.3.3]
K00339	32	NADH dehydrogenase I subunit J [EC:1.6.5.3]							K01911	30	O-succinylbenzoic acid--CoA ligase [EC:6.2.1.26]
K00534	32	ferredoxin hydrogenase small subunit [EC:1.12.7.2]							K01962	30	acetyl-CoA carboxylase carboxyl transferase subunit alpha
K00557	32	tRNA (uracil-5-)-methyltransferase [EC:2.1.1.35]							K02055	30	putative spermidine/putrescine transport system substrate-binding
K00681	32	gamma-glutamyltranspeptidase [EC:2.3.2.2]							K02065	30	putative ABC transport system ATP-binding protein
K00784	32	ribonuclease Z [EC:3.1.26.11]							K02067	30	putative ABC transport system substrate-binding protein
K00849	32	galactokinase [EC:2.7.1.6]							K02357	30	elongation factor EF-Ts
K00942	32	guanylate kinase [EC:2.7.4.8]							K02428	30	nucleoside-triphosphate pyrophosphatase [EC:3.6.1.19]
K00992	32	Unclassified; E2.7.7.-							K02486	30	two-component system, unclassified family, sensor kinase
K01119	32	2',3'-cyclic-nucleotide 2'-phosphodiesterase [EC:3.1.4.16]							K02527	30	3-deoxy-D-manno-octulosonic-acid transferase [EC:2.-.-.-]
K01745	32	histidine ammonia-lyase [EC:4.3.1.3]							K02575	30	MFS transporter, NNP family, nitrate/nitrite transporter
K01778	32	diaminopimelate epimerase [EC:5.1.1.7]							K02670	30	twitching motility protein PilU
K01854	32	UDP-galactopyranose mutase [EC:5.4.99.9]							K02863	30	large subunit ribosomal protein L1
K01880	32	glycyl-tRNA synthetase [EC:6.1.1.14]							K02884	30	large subunit ribosomal protein L19
K02169	32	biotin synthesis protein BioC							K02926	30	large subunit ribosomal protein L4
K02409	32	flagellar M-ring protein FliF							K03110	30	fused signal recognition particle receptor
K02492	32	glutamyl-tRNA reductase [EC:1.2.1.70]							K03306	30	inorganic phosphate transporter, PiT family
K02499	32	tetrapyrrole methylase family protein / MazG family protein							K03408	30	purine-binding chemotaxis protein CheW
K02654	32	leader peptidase (prepilin peptidase) / N-methyltransferase							K03426	30	NAD+ diphosphatase [EC:3.6.1.22]
K02860	32	16S rRNA processing protein RimM							K03526	30	(E)-4-hydroxy-3-methylbut-2-enyl-diphosphate synthase [EC:1.17.7.1]
K02867	32	large subunit ribosomal protein L11							K03687	30	molecular chaperone GrpE
K02988	32	small subunit ribosomal protein S5							K05565	30	multicomponent Na+:H+ antiporter subunit A
K03147	32	thiamine biosynthesis protein ThiC							K05916	30	nitric oxide dioxygenase [EC:1.14.12.17]
K03293	32	amino acid transporter, AAT family							K06200	30	carbon starvation protein
K03437	32	RNA methyltransferase, TrmH family							K07043	30	Unclassified; K07043
K03550	32	holliday junction DNA helicase RuvA							K07044	30	Unclassified; K07044
K03743	32	Unclassified; K03743							K07278	30	outer membrane protein
K03751	32	molybdopterin biosynthesis protein MoeB							K07399	30	cytochrome c biogenesis protein
K03781	32	catalase [EC:1.11.1.6]							K07649	30	two-component system, OmpR family, sensor histidine kinase TctE
K03799	32	heat shock protein HtpX [EC:3.4.24.-]							K08305	30	membrane-bound lytic murein transglycosylase B [EC:3.2.1.-]
K05592	32	ATP-dependent RNA helicase DeaD [EC:3.6.4.13]							K09151	30	hypothetical protein
K07130	32	Unclassified; K07130							K09769	30	hypothetical protein
K07677	32	two-component system, NarL family, capsular synthesis sensor							K09903	30	uridylate kinase [EC:2.7.4.22]
K08369	32	MFS transporter, putative metabolite:H+ symporter							K10563	30	formamidopyrimidine-DNA glycosylase [EC:3.2.2.23 4.2.99.18]
K09698	32	nondiscriminating glutamyl-tRNA synthetase [EC:6.1.1.24]							K11747	30	glutathione-regulated potassium-efflux system protein KefB
K10027	32	phytoene dehydrogenase [EC:1.14.99.-]							K12506	30	2-C-methyl-D-erythritol 4-phosphate cytidylyltransferase /
K11928	32	sodium/proline symporter							K00166	29	2-oxoisovalerate dehydrogenase E1 component, alpha subunit
K00167	31	2-oxoisovalerate dehydrogenase E1 component, beta subunit							K00210	29	prephenate dehydrogenase [EC:1.3.1.12]
K00240	31	succinate dehydrogenase iron-sulfur protein [EC:1.3.99.1]							K00231	29	protoporphyrinogen oxidase [EC:1.3.3.4]
K00368	31	nitrite reductase (NO-forming) [EC:1.7.2.1]							K00286	29	pyrroline-5-carboxylate reductase [EC:1.5.1.2]
K00426	31	cytochrome bd-I oxidase subunit II [EC:1.10.3.-]							K00526	29	ribonucleoside-diphosphate reductase beta chain [EC:1.17.4.1]
K00517	31	Unclassified; E1.14.-.-							K00950	29	2-amino-4-hydroxy-6-hydroxymethyldihydropteridine diphosphokinase
K00839	31	aminotransferase [EC:2.6.1.-]							K00971	29	mannose-1-phosphate guanylyltransferase [EC:2.7.7.22]
K00847	31	fructokinase [EC:2.7.1.4]							K01061	29	carboxymethylenebutenolidase [EC:3.1.1.45]
K00941	31	phosphomethylpyrimidine kinase [EC:2.7.4.7]							K01209	29	alpha-N-arabinofuranosidase [EC:3.2.1.55]
K01679	31	fumarate hydratase, class II [EC:4.2.1.2]							K01415	29	endothelin-converting enzyme [EC:3.4.24.71]
K02396	31	flagellar hook-associated protein 1 FlgK							K01826	29	5-carboxymethyl-2-hydroxymuconate isomerase [EC:5.3.3.10]
K02527	31	3-deoxy-D-manno-octulosonic-acid transferase [EC:2.-.-.-]							K01918	29	pantoate--beta-alanine ligase [EC:6.3.2.1]
K02536	31	UDP-3-O-[3-hydroxymyristoyl] glucosamine N-acyltransferase							K01933	29	phosphoribosylformylglycinamidine cyclo-ligase [EC:6.3.3.1]
K02556	31	chemotaxis protein MotA							K02302	29	uroporphyrin-III C-methyltransferase / precorrin-2 dehydrogenase /
K02558	31	UDP-N-acetylmuramate: L-alanyl-gamma-D-glutamyl-meso-diaminopimelate							K02492	29	glutamyl-tRNA reductase [EC:1.2.1.70]
K03565	31	regulatory protein							K02528	29	dimethyladenosine transferase [EC:2.1.1.-]
K03570	31	rod shape-determining protein MreC							K02654	29	leader peptidase (prepilin peptidase) / N-methyltransferase
K03639	31	molybdenum cofactor biosynthesis protein A							K02655	29	type IV pilus assembly protein PilE
K03925	31	MraZ protein							K02777	29	PTS system, glucose-specific IIA component [EC:2.7.1.69]
K04076	31	Lon-like ATP-dependent protease [EC:3.4.21.-]							K02897	29	large subunit ribosomal protein L25
K05350	31	beta-glucosidase [EC:3.2.1.21]							K03147	29	thiamine biosynthesis protein ThiC
K05882	31	aryl-alcohol dehydrogenase (NADP+) [EC:1.1.1.91]							K03548	29	putative permease
K05962	31	protein-histidine pros-kinase [EC:2.7.13.1]							K03576	29	LysR family transcriptional regulator, regulator for metE and metH
K06381	31	stage II sporulation protein D							K03694	29	ATP-dependent Clp protease ATP-binding subunit ClpA
K06422	31	small acid-soluble spore protein E (minor gamma-type SASP)							K03768	29	peptidyl-prolyl cis-trans isomerase B (cyclophilin B) [EC:5.2.1.8]
K07040	31	Unclassified; K07040							K03892	29	ArsR family transcriptional regulator
K07116	31	Unclassified; K07116							K05540	29	tRNA-dihydrouridine synthase B [EC:1.-.-.-]
K07576	31	metallo-beta-lactamase family protein							K05559	29	multicomponent K+:H+ antiporter subunit A
K07588	31	LAO/AO transport system kinase [EC:2.7.-.-]							K06177	29	ribosomal large subunit pseudouridine synthase A [EC:5.4.99.12]
K08978	31	putative membrane protein							K06196	29	cytochrome c-type biogenesis protein
K10108	31	maltose/maltodextrin transport system substrate-binding protein							K07483	29	transposase
K00283	30	glycine dehydrogenase subunit 2 [EC:1.4.4.2]							K07668	29	two-component system, OmpR family, response regulator VicR
K00290	30	saccharopine dehydrogenase (NAD+, L-lysine forming) [EC:1.5.1.7]							K07720	29	two-component system, response regulator YesN
K00558	30	DNA (cytosine-5-)-methyltransferase [EC:2.1.1.37]							K08156	29	MFS transporter, DHA1 family, arabinose polymer transporter
K00759	30	adenine phosphoribosyltransferase [EC:2.4.2.7]							K00019	28	3-hydroxybutyrate dehydrogenase [EC:1.1.1.30]
K00793	30	riboflavin synthase alpha chain [EC:2.5.1.9]							K00154	28	coniferyl-aldehyde dehydrogenase [EC:1.2.1.68]
K00794	30	riboflavin synthase beta chain [EC:2.5.1.-]							K00383	28	glutathione reductase (NADPH) [EC:1.8.1.7]
K00912	30	tetraacyldisaccharide 4'-kinase [EC:2.7.1.130]							K00429	28	catalase [EC:1.11.1.6]
K00954	30	pantetheine-phosphate adenylyltransferase [EC:2.7.7.3]							K00528	28	ferredoxin--NADP+ reductase [EC:1.18.1.2]
K01129	30	dGTPase [EC:3.1.5.1]							K00631	28	glycerol-3-phosphate O-acyltransferase [EC:2.3.1.15]
K01174	30	micrococcal nuclease [EC:3.1.31.1]							K01048	28	lysophospholipase [EC:3.1.1.5]
K01286	30	D-alanyl-D-alanine carboxypeptidase [EC:3.4.16.4]							K01247	28	DNA-3-methyladenine glycosylase II [EC:3.2.2.21]
K01297	30	muramoyltetrapeptide carboxypeptidase [EC:3.4.17.13]							K01618	28	Unclassified; E4.1.1.-
K01387	30	microbial collagenase [EC:3.4.24.3]							K01624	28	fructose-bisphosphate aldolase, class II [EC:4.1.2.13]
K01468	30	imidazolonepropionase [EC:3.5.2.7]							K01664	28	para-aminobenzoate synthetase component II [EC:2.6.1.85]
K01480	30	agmatinase [EC:3.5.3.11]							K01916	28	NAD+ synthase [EC:6.3.1.5]
K01620	30	threonine aldolase [EC:4.1.2.5]							K01963	28	acetyl-CoA carboxylase carboxyl transferase subunit beta
K01624	30	fructose-bisphosphate aldolase, class II [EC:4.1.2.13]							K02099	28	AraC family transcriptional regulator, arabinose operon regulatory
K01740	30	O-acetylhomoserine (thiol)-lyase [EC:2.5.1.49]							K02259	28	cytochrome c oxidase subunit XV assembly protein
K01911	30	O-succinylbenzoic acid--CoA ligase [EC:6.2.1.26]							K02389	28	flagellar basal-body rod modification protein FlgD
K01962	30	acetyl-CoA carboxylase carboxyl transferase subunit alpha							K02556	28	chemotaxis protein MotA
K02011	30	iron(III) transport system permease protein							K02660	28	twitching motility protein PilJ
K02108	30	F-type H+-transporting ATPase subunit a [EC:3.6.3.14]							K02838	28	ribosome recycling factor
K02109	30	F-type H+-transporting ATPase subunit b [EC:3.6.3.14]							K02860	28	16S rRNA processing protein RimM
K02113	30	F-type H+-transporting ATPase subunit delta [EC:3.6.3.14]							K03076	28	preprotein translocase subunit SecY
K02401	30	flagellar biosynthetic protein FlhB							K03292	28	glycoside/pentoside/hexuronide:cation symporter, GPH family
K02849	30	heptosyltransferase III [EC:2.4.-.-]							K03411	28	chemotaxis protein CheD [EC:3.5.1.44]
K02871	30	large subunit ribosomal protein L13							K03453	28	bile acid:Na+ symporter, BASS family
K02933	30	large subunit ribosomal protein L6							K03744	28	LemA protein
K02968	30	small subunit ribosomal protein S20							K03893	28	arsenical pump membrane protein
K03303	30	lactate transporter, LctP family							K04063	28	osmotically inducible protein OsmC
K03524	30	BirA family transcriptional regulator, biotin operon repressor /							K06894	28	Unclassified; K06894
K03548	30	putative permease							K07175	28	PhoH-like ATPase
K03568	30	TldD protein							K07651	28	two-component system, OmpR family, sensor histidine kinase ResE
K03582	30	exodeoxyribonuclease V beta subunit [EC:3.1.11.5]							K07658	28	two-component system, OmpR family, alkaline phosphatase synthesis
K03721	30	transcriptional regulator of aroF, aroG, tyrA and aromatic amino							K08218	28	MFS transporter, PAT family, beta-lactamase induction signal
K03783	30	purine-nucleoside phosphorylase [EC:2.4.2.1]							K08300	28	ribonuclease E [EC:3.1.26.12]
K03832	30	periplasmic protein TonB							K08307	28	membrane-bound lytic murein transglycosylase D [EC:3.2.1.-]
K05367	30	penicillin-binding protein 1C [EC:2.4.1.-]							K09134	28	hypothetical protein
K05946	30	N-acetylglucosaminyldiphosphoundecaprenol [EC:2.4.1.187]							K11720	28	lipopolysaccharide export system permease protein
K06142	30	outer membrane protein							K13599	28	two-component system, NtrC family, nitrogen regulation response
K06200	30	carbon starvation protein							K13730	28	internalin A
K06287	30	septum formation protein							K00114	27	alcohol dehydrogenase (acceptor) [EC:1.1.99.8]
K06867	30	Unclassified; K06867							K00167	27	2-oxoisovalerate dehydrogenase E1 component, beta subunit
K07138	30	Unclassified; K07138							K00520	27	mercuric reductase [EC:1.16.1.1]
K07646	30	two-component system, OmpR family, sensor histidine kinase KdpD							K00700	27	1,4-alpha-glucan branching enzyme [EC:2.4.1.18]
K07692	30	two-component system, NarL family, response regulator DegU							K00831	27	phosphoserine aminotransferase [EC:2.6.1.52]
K09017	30	TetR/AcrR family transcriptional regulator							K01297	27	muramoyltetrapeptide carboxypeptidase [EC:3.4.17.13]
K00166	29	2-oxoisovalerate dehydrogenase E1 component, alpha subunit							K01354	27	oligopeptidase B [EC:3.4.21.83]
K00231	29	protoporphyrinogen oxidase [EC:1.3.3.4]							K01433	27	formyltetrahydrofolate deformylase [EC:3.5.1.10]
K00253	29	isovaleryl-CoA dehydrogenase [EC:1.3.99.10]							K01453	27	Unclassified; E3.5.1.46
K00284	29	glutamate synthase (ferredoxin) [EC:1.4.7.1]							K01582	27	lysine decarboxylase [EC:4.1.1.18]
K00380	29	sulfite reductase (NADPH) flavoprotein alpha-component [EC:1.8.1.2]							K01886	27	glutaminyl-tRNA synthetase [EC:6.1.1.18]
K00677	29	UDP-N-acetylglucosamine acyltransferase [EC:2.3.1.129]							K01934	27	5-formyltetrahydrofolate cyclo-ligase [EC:6.3.3.2]
K00700	29	1,4-alpha-glucan branching enzyme [EC:2.4.1.18]							K01969	27	3-methylcrotonyl-CoA carboxylase beta subunit [EC:6.4.1.4]
K00870	29	protein kinase [EC:2.7.1.37]							K02022	27	Unclassified; ABC.MR.TX
K00919	29	4-diphosphocytidyl-2-C-methyl-D-erythritol kinase [EC:2.7.1.148]							K02038	27	phosphate transport system permease protein
K00930	29	acetylglutamate kinase [EC:2.7.2.8]							K02039	27	phosphate transport system protein
K01489	29	cytidine deaminase [EC:3.5.4.5]							K02401	27	flagellar biosynthetic protein FlhB
K01719	29	uroporphyrinogen-III synthase [EC:4.2.1.75]							K02474	27	UDP-N-acetyl-D-galactosamine dehydrogenase [EC:1.1.1.-]
K01843	29	lysine 2,3-aminomutase [EC:5.4.3.2]							K02480	27	two-component system, NarL family, sensor kinase [EC:2.7.13.3]
K01902	29	succinyl-CoA synthetase alpha subunit [EC:6.2.1.5]							K02558	27	UDP-N-acetylmuramate: L-alanyl-gamma-D-glutamyl-meso-diaminopimelate
K01971	29	DNA ligase (ATP) [EC:6.5.1.1]							K02986	27	small subunit ribosomal protein S4
K02065	29	putative ABC transport system ATP-binding protein							K03218	27	RNA methyltransferase, TrmH family [EC:2.1.1.-]
K02410	29	flagellar motor switch protein FliG							K03309	27	dicarboxylate/amino acid:cation (Na+ or H+) symporter, DAACS family
K02493	29	methyltransferase [EC:2.1.1.-]							K03324	27	phosphate:Na+ symporter, PNaS family
K02931	29	large subunit ribosomal protein L5							K03470	27	ribonuclease HII [EC:3.1.26.4]
K03500	29	ribosomal RNA small subunit methyltransferase B [EC:2.1.1.-]							K03589	27	cell division protein FtsQ
K03547	29	exonuclease SbcD							K03625	27	N utilization substance protein B
K03575	29	A/G-specific adenine glycosylase [EC:3.2.2.-]							K03642	27	rare lipoprotein A
K03584	29	DNA repair protein RecO (recombination protein O)							K03704	27	cold shock protein (beta-ribbon, CspA family)
K03594	29	bacterioferritin							K03800	27	lipoate-protein ligase A [EC:2.7.7.63]
K03744	29	LemA protein							K03978	27	GTP-binding protein
K04084	29	thiol:disulfide interchange protein DsbD [EC:1.8.1.8]							K03981	27	thiol:disulfide interchange protein DsbC [EC:5.3.4.1]
K05338	29	holin-like protein							K04518	27	prephenate dehydratase [EC:4.2.1.51]
K05499	29	LacI family transcriptional regulator, repressor for deo operon,							K05364	27	peptidoglycan glycosyltransferase [EC:2.4.1.129]
K06306	29	spore germination protein							K05568	27	multicomponent Na+:H+ antiporter subunit D
K07192	29	flotillin							K05834	27	homoserine/homoserine lactone efflux protein
K07407	29	alpha-galactosidase [EC:3.2.1.22]							K06149	27	universal stress protein A
K07806	29	UDP-4-amino-4-deoxy-L-arabinose-oxoglutarate aminotransferase							K06182	27	ribosomal large subunit pseudouridine synthase F [EC:5.4.99.12]
K09955	29	hypothetical protein							K06194	27	lipoprotein NlpD
K11070	29	spermidine/putrescine transport system permease protein							K06861	27	lipopolysaccharide export system ATP-binding protein [EC:3.6.3.-]
K12506	29	2-C-methyl-D-erythritol 4-phosphate cytidylyltransferase /							K07017	27	Unclassified; K07017
K13013	29	O-antigen biosynthesis protein WbqV							K07216	27	hemerythrin
K13735	29	adhesin/invasin							K07452	27	5-methylcytosine-specific restriction enzyme B [EC:3.1.21.-]
K00147	28	glutamate-5-semialdehyde dehydrogenase [EC:1.2.1.41]							K07642	27	two-component system, OmpR family, sensor histidine kinase BaeS
K00169	28	pyruvate ferredoxin oxidoreductase, alpha subunit [EC:1.2.7.1]							K07796	27	Cu(I)/Ag(I) efflux system outer membrane protein CusC
K00185	28	molybdopterin oxidoreductase, membrane subunit [EC:1.2.7.-]							K08224	27	MFS transporter, YNFM family, putative membrane transport protein
K00529	28	ferredoxin--NAD+ reductase [EC:1.18.1.3]							K09815	27	zinc transport system substrate-binding protein
K00762	28	orotate phosphoribosyltransferase [EC:2.4.2.10]							K09936	27	hypothetical protein
K00765	28	ATP phosphoribosyltransferase [EC:2.4.2.17]							K11005	27	hemolysin A
K00868	28	pyridoxine kinase [EC:2.7.1.35]							K11068	27	hemolysin III
K00940	28	nucleoside-diphosphate kinase [EC:2.7.4.6]							K00140	26	methylmalonate-semialdehyde dehydrogenase [EC:1.2.1.27]
K00979	28	3-deoxy-manno-octulosonate cytidylyltransferase (CMP-KDO synthetase)							K00281	26	glycine dehydrogenase [EC:1.4.4.2]
K01012	28	biotin synthetase [EC:2.8.1.6]							K00294	26	1-pyrroline-5-carboxylate dehydrogenase [EC:1.5.1.12]
K01067	28	acetyl-CoA hydrolase [EC:3.1.2.1]							K00423	26	L-ascorbate oxidase [EC:1.10.3.3]
K01518	28	bis(5'-nucleosidyl)-tetraphosphatase [EC:3.6.1.17]							K00656	26	formate C-acetyltransferase [EC:2.3.1.54]
K01609	28	indole-3-glycerol phosphate synthase [EC:4.1.1.48]							K00657	26	diamine N-acetyltransferase [EC:2.3.1.57]
K01653	28	acetolactate synthase I/III small subunit [EC:2.2.1.6]							K00677	26	UDP-N-acetylglucosamine acyltransferase [EC:2.3.1.129]
K01695	28	tryptophan synthase alpha chain [EC:4.2.1.20]							K00793	26	riboflavin synthase alpha chain [EC:2.5.1.9]
K01886	28	glutaminyl-tRNA synthetase [EC:6.1.1.18]							K00882	26	1-phosphofructokinase [EC:2.7.1.56]
K01906	28	6-carboxyhexanoate--CoA ligase [EC:6.2.1.14]							K00919	26	4-diphosphocytidyl-2-C-methyl-D-erythritol kinase [EC:2.7.1.148]
K02388	28	flagellar basal-body rod protein FlgC							K00942	26	guanylate kinase [EC:2.7.4.8]
K02662	28	type IV pilus assembly protein PilM							K00975	26	glucose-1-phosphate adenylyltransferase [EC:2.7.7.27]
K02770	28	PTS system, fructose-specific IIC component							K01179	26	endoglucanase [EC:3.2.1.4]
K02939	28	large subunit ribosomal protein L9							K01201	26	glucosylceramidase [EC:3.2.1.45]
K03093	28	RNA polymerase sigma factor							K01485	26	cytosine deaminase [EC:3.5.4.1]
K03335	28	inosose dehydratase [EC:4.2.1.44]							K01497	26	GTP cyclohydrolase II [EC:3.5.4.25]
K03648	28	uracil-DNA glycosylase [EC:3.2.2.-]							K01515	26	ADP-ribose pyrophosphatase [EC:3.6.1.13]
K03664	28	SsrA-binding protein							K01609	26	indole-3-glycerol phosphate synthase [EC:4.1.1.48]
K05568	28	multicomponent Na+:H+ antiporter subunit D							K02020	26	molybdate transport system substrate-binding protein
K05896	28	segregation and condensation protein A							K02115	26	F-type H+-transporting ATPase subunit gamma [EC:3.6.3.14]
K06024	28	segregation and condensation protein B							K02275	26	cytochrome c oxidase subunit II [EC:1.9.3.1]
K06442	28	putative hemolysin							K02276	26	cytochrome c oxidase subunit III [EC:1.9.3.1]
K06925	28	Unclassified; K06925							K02456	26	general secretion pathway protein G
K07164	28	Unclassified; K07164							K02650	26	type IV pilus assembly protein PilA
K07169	28	FHA domain-containing protein							K02982	26	small subunit ribosomal protein S3
K08256	28	phosphatidylinositol alpha-mannosyltransferase [EC:2.4.1.57]							K03525	26	type III pantothenate kinase [EC:2.7.1.33]
K08352	28	thiosulfate reductase [EC:1.-.-.-]							K03550	26	holliday junction DNA helicase RuvA
K08364	28	periplasmic mercuric ion binding protein							K03580	26	ATP-dependent helicase HepA [EC:3.6.1.-]
K09811	28	cell division transport system permease protein							K03613	26	electron transport complex protein RnfE
K13542	28	uroporphyrinogen III methyltransferase / synthase [EC:2.1.1.107							K03721	26	transcriptional regulator of aroF, aroG, tyrA and aromatic amino
K00034	27	glucose 1-dehydrogenase [EC:1.1.1.47]							K03724	26	ATP-dependent helicase Lhr and Lhr-like helicase [EC:3.6.1.-]
K00116	27	malate dehydrogenase (quinone) [EC:1.1.5.4]							K03789	26	ribosomal-protein-alanine N-acetyltransferase [EC:2.3.1.128]
K00163	27	pyruvate dehydrogenase E1 component [EC:1.2.4.1]							K05365	26	penicillin-binding protein 1B [EC:2.4.1.129 3.4.-.-]
K00244	27	fumarate reductase flavoprotein subunit [EC:1.3.99.1]							K05520	26	protease I [EC:3.2.-.-]
K00259	27	alanine dehydrogenase [EC:1.4.1.1]							K05712	26	3-(3-hydroxy-phenyl)propionate hydroxylase [EC:1.14.13.-]
K00657	27	diamine N-acetyltransferase [EC:2.3.1.57]							K06041	26	arabinose-5-phosphate isomerase [EC:5.3.1.13]
K00748	27	lipid-A-disaccharide synthase [EC:2.4.1.182]							K06972	26	Unclassified; K06972
K00982	27	glutamate-ammonia-ligase adenylyltransferase [EC:2.7.7.42]							K07091	26	lipopolysaccharide export system permease protein
K01104	27	protein-tyrosine phosphatase [EC:3.1.3.48]							K07148	26	Unclassified; K07148
K01154	27	type I restriction enzyme, S subunit [EC:3.1.21.3]							K07659	26	two-component system, OmpR family, phosphate regulon response
K01299	27	carboxypeptidase Taq [EC:3.4.17.19]							K08152	26	MFS transporter, DHA1 family, multidrug resistance protein B
K01419	27	ATP-dependent HslUV protease, peptidase subunit HslV [EC:3.4.25.-]							K08680	26	2-succinyl-6-hydroxy-2,4-cyclohexadiene-1-carboxylate synthase
K01446	27	N-acetylmuramoyl-L-alanine amidase [EC:3.5.1.28]							K09015	26	Fe-S cluster assembly protein SufD
K01497	27	GTP cyclohydrolase II [EC:3.5.4.25]							K09699	26	2-oxoisovalerate dehydrogenase E2 component (dihydrolipoyl
K01623	27	fructose-bisphosphate aldolase, class I [EC:4.1.2.13]							K09788	26	hypothetical protein
K01638	27	malate synthase [EC:2.3.3.9]							K11381	26	2-oxoisovalerate dehydrogenase E1 component [EC:1.2.4.4]
K01704	27	3-isopropylmalate/(R)-2-methylmalate dehydratase small subunit							K12308	26	beta-galactosidase [EC:3.2.1.23]
K01749	27	hydroxymethylbilane synthase [EC:2.5.1.61]							K13598	26	two-component system, NtrC family, nitrogen regulation sensor
K01754	27	threonine dehydratase [EC:4.3.1.19]							K00138	25	aldehyde dehydrogenase [EC:1.2.1.-]
K01790	27	dTDP-4-dehydrorhamnose 3,5-epimerase [EC:5.1.3.13]							K00161	25	pyruvate dehydrogenase E1 component subunit alpha [EC:1.2.4.1]
K01934	27	5-formyltetrahydrofolate cyclo-ligase [EC:6.3.3.2]							K00275	25	pyridoxamine 5'-phosphate oxidase [EC:1.4.3.5]
K02012	27	iron(III) transport system substrate-binding protein							K00325	25	NAD(P) transhydrogenase subunit beta [EC:1.6.1.2]
K02217	27	ferritin [EC:1.16.3.1]							K00405	25	cb-type cytochrome c oxidase subunit II [EC:1.9.3.1]
K02301	27	protoheme IX farnesyltransferase [EC:2.5.1.-]							K00433	25	chloride peroxidase [EC:1.11.1.10]
K02412	27	flagellum-specific ATP synthase [EC:3.6.3.14]							K00527	25	ribonucleoside-triphosphate reductase [EC:1.17.4.2]
K02416	27	flagellar motor switch protein FliM							K00564	25	ribosomal RNA small subunit methyltransferase C [EC:2.1.1.52]
K02456	27	general secretion pathway protein G							K00661	25	maltose O-acetyltransferase [EC:2.3.1.79]
K02551	27	2-succinyl-5-enolpyruvyl-6-hydroxy-3-cyclohexene-1-carboxylate							K00688	25	starch phosphorylase [EC:2.4.1.1]
K02914	27	large subunit ribosomal protein L34							K00703	25	starch synthase [EC:2.4.1.21]
K03272	27	D-beta-D-heptose 7-phosphate kinase / D-beta-D-heptose 1-phosphate							K00806	25	undecaprenyl diphosphate synthase [EC:2.5.1.31]
K03306	27	inorganic phosphate transporter, PiT family							K00979	25	3-deoxy-manno-octulosonate cytidylyltransferase (CMP-KDO synthetase)
K03518	27	carbon-monoxide dehydrogenase small subunit [EC:1.2.99.2]							K00992	25	Unclassified; E2.7.7.-
K03768	27	peptidyl-prolyl cis-trans isomerase B (cyclophilin B) [EC:5.2.1.8]							K01067	25	acetyl-CoA hydrolase [EC:3.1.2.1]
K03782	27	catalase/peroxidase [EC:1.11.1.6 1.11.1.7]							K01246	25	DNA-3-methyladenine glycosylase I [EC:3.2.2.20]
K03833	27	selenocysteine-specific elongation factor							K01452	25	chitin deacetylase [EC:3.5.1.41]
K04655	27	hydrogenase expression/formation protein HypE							K01785	25	aldose 1-epimerase [EC:5.1.3.3]
K05794	27	tellurite resistance protein TerC							K01854	25	UDP-galactopyranose mutase [EC:5.4.99.9]
K06041	27	arabinose-5-phosphate isomerase [EC:5.3.1.13]							K01935	25	dethiobiotin synthetase [EC:6.3.3.3]
K06076	27	long-chain fatty acid transport protein							K02044	25	phosphonate transport system substrate-binding protein
K06861	27	lipopolysaccharide export system ATP-binding protein [EC:3.6.3.-]							K02242	25	competence protein ComFC
K07010	27	putative glutamine amidotransferase							K02390	25	flagellar hook protein FlgE
K07079	27	Unclassified; K07079							K02503	25	Hit-like protein involved in cell-cycle regulation
K07278	27	outer membrane protein							K02520	25	translation initiation factor IF-3
K07644	27	two-component system, OmpR family, heavy metal sensor histidine							K02765	25	PTS system, D-glucosamine-specific IIC component
K08217	27	MFS transporter, DHA3 family, macrolide efflux protein							K03387	25	alkyl hydroperoxide reductase subunit F [EC:1.6.4.-]
K11105	27	cell volume regulation protein A							K03437	25	RNA methyltransferase, TrmH family
K11927	27	ATP-dependent RNA helicase RhlE [EC:3.6.4.13]							K03438	25	S-adenosyl-methyltransferase [EC:2.1.1.-]
K12308	27	beta-galactosidase [EC:3.2.1.23]							K03439	25	tRNA (guanine-N7-)-methyltransferase [EC:2.1.1.33]
K12508	27	feruloyl-CoA synthase [EC:6.2.1.34]							K03570	25	rod shape-determining protein MreC
K13276	27	bacillopeptidase F [EC:3.4.21.-]							K03763	25	DNA polymerase III subunit alpha, Gram-positive type [EC:2.7.7.7]
K00015	26	glyoxylate reductase [EC:1.1.1.26]							K03767	25	peptidyl-prolyl cis-trans isomerase A (cyclophilin A) [EC:5.2.1.8]
K00042	26	2-hydroxy-3-oxopropionate reductase [EC:1.1.1.60]							K03975	25	membrane-associated protein
K00117	26	quinoprotein glucose dehydrogenase [EC:1.1.5.2]							K05786	25	chloramphenicol-sensitive protein RarD
K00262	26	glutamate dehydrogenase (NADP+) [EC:1.4.1.4]							K07027	25	Unclassified; K07027
K00332	26	NADH dehydrogenase I subunit C [EC:1.6.5.3]							K09014	25	Fe-S cluster assembly protein SufB
K00864	26	glycerol kinase [EC:2.7.1.30]							K09471	25	gamma-glutamylputrescine oxidase [EC:1.4.3.-]
K00891	26	shikimate kinase [EC:2.7.1.71]							K10817	25	erythronolide synthase [EC:2.3.1.94]
K00926	26	carbamate kinase [EC:2.7.2.2]							K10826	25	Fe3+-transporting ATPase [EC:3.6.3.30]
K00946	26	thiamine-monophosphate kinase [EC:2.7.4.16]							K11175	25	phosphoribosylglycinamide formyltransferase 1 [EC:2.1.2.2]
K00963	26	UTP--glucose-1-phosphate uridylyltransferase [EC:2.7.7.9]							K11473	25	glycolate oxidase iron-sulfur subunit
K00965	26	UDPglucose--hexose-1-phosphate uridylyltransferase [EC:2.7.7.12]							K11891	25	type VI secretion system protein ImpL
K01243	26	S-adenosylhomocysteine/5'-methylthioadenosine nucleosidase							K00240	24	succinate dehydrogenase iron-sulfur protein [EC:1.3.99.1]
K01361	26	lactocepin [EC:3.4.21.96]							K00282	24	glycine dehydrogenase subunit 1 [EC:1.4.4.2]
K01457	26	allophanate hydrolase [EC:3.5.1.54]							K00619	24	amino-acid N-acetyltransferase [EC:2.3.1.1]
K01664	26	para-aminobenzoate synthetase component II [EC:2.6.1.85]							K00625	24	phosphate acetyltransferase [EC:2.3.1.8]
K01715	26	3-hydroxybutyryl-CoA dehydratase [EC:4.2.1.55]							K00674	24	2,3,4,5-tetrahydropyridine-2-carboxylate N-succinyltransferase
K01758	26	cystathionine gamma-lyase [EC:4.4.1.1]							K00748	24	lipid-A-disaccharide synthase [EC:2.4.1.182]
K01950	26	NAD+ synthase (glutamine-hydrolysing) [EC:6.3.5.1]							K00762	24	orotate phosphoribosyltransferase [EC:2.4.2.10]
K02020	26	molybdate transport system substrate-binding protein							K00794	24	riboflavin synthase beta chain [EC:2.5.1.-]
K02502	26	ATP phosphoribosyltransferase regulatory subunit							K00850	24	6-phosphofructokinase [EC:2.7.1.11]
K02892	26	large subunit ribosomal protein L23							K00940	24	nucleoside-diphosphate kinase [EC:2.7.4.6]
K03322	26	manganese transport protein							K00954	24	pantetheine-phosphate adenylyltransferase [EC:2.7.7.3]
K03449	26	MFS transporter, CP family, cyanate transporter							K01006	24	pyruvate,orthophosphate dikinase [EC:2.7.9.1]
K03559	26	biopolymer transport protein ExbD							K01159	24	crossover junction endodeoxyribonuclease RuvC [EC:3.1.22.4]
K03734	26	thiamine biosynthesis lipoprotein							K01193	24	beta-fructofuranosidase [EC:3.2.1.26]
K03810	26	virulence factor							K01234	24	neopullulanase [EC:3.2.1.135]
K04091	26	alkanesulfonate monooxygenase [EC:1.14.14.5]							K01356	24	repressor LexA [EC:3.4.21.88]
K05299	26	formate dehydrogenase (NADP+) [EC:1.2.1.43]							K01479	24	formiminoglutamase [EC:3.5.3.8]
K05520	26	protease I [EC:3.2.-.-]							K01480	24	agmatinase [EC:3.5.3.11]
K05816	26	sn-glycerol 3-phosphate transport system ATP-binding protein							K01583	24	arginine decarboxylase [EC:4.1.1.19]
K06179	26	ribosomal large subunit pseudouridine synthase C [EC:5.4.99.12]							K01712	24	urocanate hydratase [EC:4.2.1.49]
K06183	26	ribosomal small subunit pseudouridine synthase A [EC:5.4.99.12]							K01719	24	uroporphyrinogen-III synthase [EC:4.2.1.75]
K06194	26	lipoprotein NlpD							K01847	24	methylmalonyl-CoA mutase [EC:5.4.99.2]
K06441	26	ferredoxin hydrogenase gamma subunit [EC:1.12.7.2]							K01903	24	succinyl-CoA synthetase beta subunit [EC:6.2.1.5]
K06596	26	chemosensory pili system protein ChpA (sensor histidine							K02535	24	UDP-3-O-[3-hydroxymyristoyl] N-acetylglucosamine deacetylase
K07043	26	Unclassified; K07043							K03089	24	RNA polymerase sigma-32 factor
K07095	26	Unclassified; K07095							K03179	24	4-hydroxybenzoate octaprenyltransferase [EC:2.5.1.-]
K07259	26	D-alanyl-D-alanine carboxypeptidase /							K03457	24	nucleobase:cation symporter-1, NCS1 family
K07445	26	putative DNA methylase							K03594	24	bacterioferritin
K07651	26	two-component system, OmpR family, sensor histidine kinase ResE							K03621	24	glycerol-3-phosphate acyltransferase PlsX [EC:2.3.1.15]
K07749	26	formyl-CoA transferase [EC:2.8.3.16]							K03743	24	Unclassified; K03743
K07777	26	two-component system, NarL family, sensor histidine kinase DegS							K03775	24	FKBP-type peptidyl-prolyl cis-trans isomerase SlyD [EC:5.2.1.8]
K08152	26	MFS transporter, DHA1 family, multidrug resistance protein B							K03809	24	Trp repressor binding protein
K08356	26	arsenite oxidase large subunit [EC:1.20.98.1]							K04088	24	membrane protease subunit HflK [EC:3.4.-.-]
K09141	26	hypothetical protein							K06139	24	pyrroloquinoline quinone biosynthesis protein E
K10563	26	formamidopyrimidine-DNA glycosylase [EC:3.2.2.23 4.2.99.18]							K06442	24	putative hemolysin
K10820	26	monosaccharide-transporting ATPase [EC:3.6.3.17]							K06896	24	Unclassified; K06896
K11183	26	phosphocarrier protein FPr							K06925	24	Unclassified; K06925
K11751	26	5'-nucleotidase / UDP-sugar diphosphatase [EC:3.1.3.5 3.6.1.45]							K07093	24	Unclassified; K07093
K13015	26	UDP-N-acetyl-D-glucosamine dehydrogenase [EC:1.1.1.-]							K07181	24	putative signal transduction protein containing EAL and modified
K13581	26	modification methylase [EC:2.1.1.72]							K07259	24	D-alanyl-D-alanine carboxypeptidase /
K00119	25	Unclassified; E1.1.99.-							K07315	24	sigma-B regulation protein RsbU (phosphoserine phosphatase)
K00329	25	NADH dehydrogenase [EC:1.6.5.3]							K08151	24	MFS transporter, DHA1 family, tetracycline resistance protein
K00386	25	Unclassified; E1.8.2.-							K08172	24	MFS transporter, MHS family, shikimate and dehydroshikimate
K00433	25	chloride peroxidase [EC:1.11.1.10]							K08688	24	creatinase [EC:3.5.3.3]
K00527	25	ribonucleoside-triphosphate reductase [EC:1.17.4.2]							K09681	24	LysR family transcriptional regulator, transcription activator of
K00567	25	methylated-DNA-[protein]-cysteine S-methyltransferase [EC:2.1.1.63]							K10108	24	maltose/maltodextrin transport system substrate-binding protein
K00641	25	homoserine O-acetyltransferase [EC:2.3.1.31]							K00147	23	glutamate-5-semialdehyde dehydrogenase [EC:1.2.1.41]
K00656	25	formate C-acetyltransferase [EC:2.3.1.54]							K00324	23	NAD(P) transhydrogenase subunit alpha [EC:1.6.1.2]
K00761	25	uracil phosphoribosyltransferase [EC:2.4.2.9]							K00333	23	NADH dehydrogenase I subunit D [EC:1.6.5.3]
K00772	25	5'-methylthioadenosine phosphorylase [EC:2.4.2.28]							K00337	23	NADH dehydrogenase I subunit H [EC:1.6.5.3]
K00964	25	galactose-1-phosphate uridylyltransferase [EC:2.7.7.10]							K00532	23	ferredoxin hydrogenase [EC:1.12.7.2]
K01206	25	alpha-L-fucosidase [EC:3.2.1.51]							K00573	23	protein-L-isoaspartate(D-aspartate) O-methyltransferase
K01639	25	N-acetylneuraminate lyase [EC:4.1.3.3]							K00761	23	uracil phosphoribosyltransferase [EC:2.4.2.9]
K01878	25	glycyl-tRNA synthetase alpha chain [EC:6.1.1.14]							K00825	23	2-aminoadipate transaminase [EC:2.6.1.39]
K01941	25	urea carboxylase [EC:6.3.4.6]							K00833	23	adenosylmethionine-8-amino-7-oxononanoate aminotransferase
K01965	25	propionyl-CoA carboxylase alpha chain [EC:6.4.1.3]							K00943	23	dTMP kinase [EC:2.7.4.9]
K02054	25	putative spermidine/putrescine transport system permease protein							K01012	23	biotin synthetase [EC:2.8.1.6]
K02231	25	adenosylcobinamide kinase / adenosylcobinamide-phosphate							K01057	23	6-phosphogluconolactonase [EC:3.1.1.31]
K02437	25	glycine cleavage system H protein							K01183	23	chitinase [EC:3.2.1.14]
K02660	25	twitching motility protein PilJ							K01488	23	adenosine deaminase [EC:3.5.4.4]
K02841	25	heptosyltransferase I [EC:2.4.-.-]							K01525	23	bis(5'-nucleosyl)-tetraphosphatase (symmetrical) [EC:3.6.1.41]
K02864	25	large subunit ribosomal protein L10							K01611	23	S-adenosylmethionine decarboxylase [EC:4.1.1.50]
K02876	25	large subunit ribosomal protein L15							K01920	23	glutathione synthase [EC:6.3.2.3]
K02959	25	small subunit ribosomal protein S16							K02008	23	cobalt/nickel transport system permease protein
K03324	25	phosphate:Na+ symporter, PNaS family							K02018	23	molybdate transport system permease protein
K03519	25	carbon-monoxide dehydrogenase medium subunit [EC:1.2.99.2]							K02230	23	cobaltochelatase CobN [EC:6.6.1.2]
K03543	25	multidrug resistance protein A							K02356	23	elongation factor EF-P
K03592	25	PmbA protein							K02397	23	flagellar hook-associated protein 3 FlgL
K03776	25	aerotaxis receptor							K02429	23	MFS transporter, FHS family, L-fucose permease
K04517	25	prephenate dehydrogenase [EC:1.3.1.12]							K02435	23	aspartyl-tRNA(Asn)/glutamyl-tRNA (Gln) amidotransferase subunit C
K04773	25	protease IV [EC:3.4.21.-]							K02437	23	glycine cleavage system H protein
K05521	25	ADP-ribosylglycohydrolase [EC:3.2.-.-]							K02472	23	UDP-N-acetyl-D-mannosaminuronic acid dehydrogenase [EC:1.1.1.-]
K05814	25	sn-glycerol 3-phosphate transport system permease protein							K02502	23	ATP phosphoribosyltransferase regulatory subunit
K05885	25	2,5-diketo-D-gluconate reductase [EC:1.1.1.274]							K02551	23	2-succinyl-5-enolpyruvyl-6-hydroxy-3-cyclohexene-1-carboxylate
K06415	25	stage V sporulation protein R							K02761	23	PTS system, cellobiose-specific IIC component
K06872	25	Unclassified; K06872							K02906	23	large subunit ribosomal protein L3
K06920	25	queuosine biosynthesis protein QueC							K03311	23	branched-chain amino acid:cation transporter, LIVCS family
K07033	25	Unclassified; K07033							K03379	23	cyclohexanone monooxygenase [EC:1.14.13.22]
K07091	25	lipopolysaccharide export system permease protein							K03547	23	exonuclease SbcD
K07106	25	N-acetylmuramic acid 6-phosphate etherase [EC:4.2.-.-]							K03584	23	DNA repair protein RecO (recombination protein O)
K07219	25	putative molybdopterin biosynthesis protein							K03752	23	molybdopterin-guanine dinucleotide biosynthesis protein A
K07264	25	4-amino-4-deoxy-L-arabinose transferase [EC:2.-.-.-]							K04034	23	anaerobic magnesium-protoporphyrin IX monomethyl ester cyclase
K07304	25	peptide-methionine (S)-S-oxide reductase [EC:1.8.4.11]							K05521	23	ADP-ribosylglycohydrolase [EC:3.2.-.-]
K07397	25	putative redox protein							K05591	23	ATP-independent RNA helicase DbpA [EC:3.6.4.13]
K07492	25	putative transposase							K05807	23	putative lipoprotein
K07670	25	two-component system, OmpR family, response regulator MtrA							K05992	23	Unclassified; E3.2.1.133
K08999	25	hypothetical protein							K06001	23	tryptophan synthase beta chain [EC:4.2.1.20]
K09812	25	cell division transport system ATP-binding protein							K06199	23	CrcB protein
K10125	25	two-component system, NtrC family, C4-dicarboxylate transport sensor							K06204	23	DnaK suppressor protein
K12420	25	ketoacyl reductase [EC:1.3.1.-]							K06920	23	queuosine biosynthesis protein QueC
K13953	25	alcohol dehydrogenase, propanol-preferring [EC:1.1.1.1]							K06958	23	Unclassified; K06958
K00172	24	pyruvate ferredoxin oxidoreductase, gamma subunit [EC:1.2.7.1]							K06997	23	Unclassified; K06997
K00412	24	ubiquinol-cytochrome c reductase cytochrome b subunit [EC:1.10.2.2]							K07279	23	hypothetical protein
K00691	24	maltose phosphorylase [EC:2.4.1.8]							K07301	23	Unclassified; yrbG
K00756	24	pyrimidine-nucleoside phosphorylase [EC:2.4.2.2]							K07459	23	putative ATP-dependent endonuclease of the OLD family
K00831	24	phosphoserine aminotransferase [EC:2.6.1.52]							K07644	23	two-component system, OmpR family, heavy metal sensor histidine
K01096	24	phosphatidylglycerophosphatase B [EC:3.1.3.27]							K07799	23	putative multidrug efflux transporter MdtA
K01451	24	hippurate hydrolase [EC:3.5.1.32]							K08177	23	MFS transporter, OFA family, oxalate/formate antiporter
K01582	24	lysine decarboxylase [EC:4.1.1.18]							K08651	23	thermitase [EC:3.4.21.66]
K01585	24	arginine decarboxylase [EC:4.1.1.19]							K08963	23	methylthioribose-1-phosphate isomerase [EC:5.3.1.23]
K01588	24	5-(carboxyamino)imidazole ribonucleotide mutase [EC:5.4.99.18]							K09760	23	DNA recombination protein RmuC
K01613	24	phosphatidylserine decarboxylase [EC:4.1.1.65]							K09775	23	hypothetical protein
K01673	24	carbonic anhydrase [EC:4.2.1.1]							K10440	23	ribose transport system permease protein
K01676	24	fumarate hydratase, class I [EC:4.2.1.2]							K11070	23	spermidine/putrescine transport system permease protein
K01817	24	phosphoribosylanthranilate isomerase [EC:5.3.1.24]							K11103	23	aerobic C4-dicarboxylate transport protein
K01847	24	methylmalonyl-CoA mutase [EC:5.4.99.2]							K11177	23	xanthine dehydrogenase YagR molybdenum-binding subunit [EC:1.17.1.4]
K02075	24	zinc/manganese transport system permease protein							K13789	23	geranylgeranyl diphosphate synthase, type II [EC:2.5.1.1 2.5.1.10
K02236	24	leader peptidase (prepilin peptidase) / N-methyltransferase							K13926	23	ribosome-dependent ATPase
K02237	24	competence protein ComEA							K00259	22	alanine dehydrogenase [EC:1.4.1.1]
K02372	24	3R-hydroxymyristoyl ACP dehydrase [EC:4.2.1.-]							K00311	22	electron-transferring-flavoprotein dehydrogenase [EC:1.5.5.1]
K02395	24	flagellar protein FlgJ							K00354	22	NADPH2 dehydrogenase [EC:1.6.99.1]
K02404	24	flagellar biosynthesis protein FlhF							K00355	22	NAD(P)H dehydrogenase (quinone) [EC:1.6.5.2]
K02480	24	two-component system, NarL family, sensor kinase [EC:2.7.13.3]							K00412	22	ubiquinol-cytochrome c reductase cytochrome b subunit [EC:1.10.2.2]
K02517	24	lipid A biosynthesis lauroyl acyltransferase [EC:2.3.1.-]							K00549	22	5-methyltetrahydropteroyltriglutamate--homocysteine
K02564	24	glucosamine-6-phosphate deaminase [EC:3.5.99.6]							K00557	22	tRNA (uracil-5-)-methyltransferase [EC:2.1.1.35]
K03179	24	4-hydroxybenzoate octaprenyltransferase [EC:2.5.1.-]							K00634	22	phosphate butyryltransferase [EC:2.3.1.19]
K03182	24	3-octaprenyl-4-hydroxybenzoate carboxy-lyase UbiD [EC:4.1.1.-]							K00795	22	farnesyl diphosphate synthase [EC:2.5.1.1 2.5.1.10]
K03282	24	large conductance mechanosensitive channel							K00849	22	galactokinase [EC:2.7.1.6]
K03530	24	DNA-binding protein HU-beta							K00857	22	thymidine kinase [EC:2.7.1.21]
K03698	24	CMP-binding protein							K00865	22	glycerate kinase [EC:2.7.1.31]
K03856	24	3-deoxy-7-phosphoheptulonate synthase [EC:2.5.1.54]							K01147	22	exoribonuclease II [EC:3.1.13.1]
K03928	24	carboxylesterase [EC:3.1.1.1]							K01216	22	licheninase [EC:3.2.1.73]
K04114	24	benzoyl-CoA reductase subunit [EC:1.3.99.15]							K01258	22	tripeptide aminopeptidase [EC:3.4.11.4]
K05540	24	tRNA-dihydrouridine synthase B [EC:1.-.-.-]							K01425	22	glutaminase [EC:3.5.1.2]
K05565	24	multicomponent Na+:H+ antiporter subunit A							K01495	22	GTP cyclohydrolase I [EC:3.5.4.16]
K06207	24	GTP-binding protein							K01501	22	nitrilase [EC:3.5.5.1]
K06223	24	DNA adenine methylase [EC:2.1.1.72]							K01640	22	hydroxymethylglutaryl-CoA lyase [EC:4.1.3.4]
K06281	24	hydrogenase large subunit [EC:1.12.99.6]							K01690	22	phosphogluconate dehydratase [EC:4.2.1.12]
K07042	24	Unclassified; K07042							K01780	22	Unclassified; E5.1.1.-
K07085	24	Unclassified; K07085							K01902	22	succinyl-CoA synthetase alpha subunit [EC:6.2.1.5]
K07124	24	Unclassified; K07124							K01938	22	formate--tetrahydrofolate ligase [EC:6.3.4.3]
K07516	24	3-hydroxyacyl-CoA dehydrogenase [EC:1.1.1.35]							K02879	22	large subunit ribosomal protein L17
K07679	24	two-component system, NarL family, sensor histidine kinase EvgS							K02899	22	large subunit ribosomal protein L27
K09758	24	aspartate 4-decarboxylase [EC:4.1.1.12]							K02959	22	small subunit ribosomal protein S16
K09760	24	DNA recombination protein RmuC							K03149	22	thiamine biosynthesis ThiG
K12410	24	NAD-dependent deacetylase [EC:3.5.1.-]							K03282	22	large conductance mechanosensitive channel
K12524	24	bifunctional aspartokinase/homoserine dehydrogenase 1 [EC:2.7.2.4							K03624	22	transcription elongation factor GreA
K13020	24	UDP-D-GlcNAcA oxidase [EC:1.1.1.-]							K03707	22	transcriptional activator TenA [EC:3.5.99.2]
K00086	23	1,3-propanediol dehydrogenase [EC:1.1.1.202]							K03734	22	thiamine biosynthesis lipoprotein
K00177	23	2-oxoglutarate ferredoxin oxidoreductase subunit gamma [EC:1.2.7.3]							K03786	22	3-dehydroquinate dehydratase II [EC:4.2.1.10]
K00180	23	indolepyruvate ferredoxin oxidoreductase, beta subunit [EC:1.2.7.8]							K04044	22	molecular chaperone HscA
K00210	23	prephenate dehydrogenase [EC:1.3.1.12]							K05345	22	putative cyclase [EC:4.6.1.-]
K00504	23	peptidylglycine monooxygenase [EC:1.14.17.3]							K05896	22	segregation and condensation protein A
K00520	23	mercuric reductase [EC:1.16.1.1]							K06024	22	segregation and condensation protein B
K00625	23	phosphate acetyltransferase [EC:2.3.1.8]							K06872	22	Unclassified; K06872
K00819	23	ornithine--oxo-acid transaminase [EC:2.6.1.13]							K06990	22	Unclassified; K06990
K00986	23	RNA-directed DNA polymerase [EC:2.7.7.49]							K07012	22	Unclassified; K07012
K01042	23	L-seryl-tRNA(Ser) seleniumtransferase [EC:2.9.1.1]							K07021	22	Unclassified; K07021
K01136	23	iduronate 2-sulfatase [EC:3.1.6.13]							K07054	22	Unclassified; K07054
K01192	23	beta-mannosidase [EC:3.2.1.25]							K07102	22	Unclassified; K07102
K01209	23	alpha-N-arabinofuranosidase [EC:3.2.1.55]							K07154	22	Unclassified; K07154
K01438	23	acetylornithine deacetylase [EC:3.5.1.16]							K07243	22	high-affinity iron transporter
K01495	23	GTP cyclohydrolase I [EC:3.5.4.16]							K07305	22	peptide-methionine (R)-S-oxide reductase [EC:1.8.4.12]
K01571	23	oxaloacetate decarboxylase, alpha subunit [EC:4.1.1.3]							K07679	22	two-component system, NarL family, sensor histidine kinase EvgS
K01770	23	2-C-methyl-D-erythritol 2,4-cyclodiphosphate synthase [EC:4.6.1.12]							K07697	22	two-component system, sporulation sensor kinase B [EC:2.7.13.3]
K02017	23	molybdate transport system ATP-binding protein [EC:3.6.3.29]							K07709	22	two-component system, NtrC family, sensor histidine kinase HydH
K02067	23	putative ABC transport system substrate-binding protein							K07775	22	two-component system, OmpR family, response regulator ResD
K02224	23	cobyrinic acid a,c-diamide synthase [EC:6.3.5.9 6.3.1.-]							K08153	22	MFS transporter, DHA1 family, multidrug resistance protein
K02242	23	competence protein ComFC							K08259	22	lysostaphin [EC:3.4.24.75]
K02405	23	RNA polymerase sigma factor for flagellar operon FliA							K09013	22	Fe-S cluster assembly ATP-binding protein
K02548	23	1,4-dihydroxy-2-naphthoate octaprenyltransferase [EC:2.5.1.-]							K09691	22	lipopolysaccharide transport system ATP-binding protein
K02948	23	small subunit ribosomal protein S11							K09816	22	zinc transport system permease protein
K03148	23	adenylyltransferase ThiF [EC:2.7.7.-]							K09861	22	hypothetical protein
K03408	23	purine-binding chemotaxis protein CheW							K11071	22	spermidine/putrescine transport system permease protein
K03752	23	molybdopterin-guanine dinucleotide biosynthesis protein A							K11444	22	two-component system, chemotaxis family, response regulator WspR
K03801	23	lipoyl(octanoyl) transferase [EC:2.3.1.181]							K11751	22	5'-nucleotidase / UDP-sugar diphosphatase [EC:3.1.3.5 3.6.1.45]
K03981	23	thiol:disulfide interchange protein DsbC [EC:5.3.4.1]							K11755	22	phosphoribosyl-ATP pyrophosphohydrolase / phosphoribosyl-AMP
K04094	23	glucose inhibited division protein Gid							K12508	22	feruloyl-CoA synthase [EC:6.2.1.34]
K05595	23	multiple antibiotic resistance protein							K13069	22	diguanylate cyclase [EC:2.7.7.65]
K05799	23	GntR family transcriptional regulator, transcriptional repressor for							K13788	22	phosphate acetyltransferase [EC:2.3.1.8]
K05982	23	deoxyribonuclease V [EC:3.1.21.7]							K00018	21	glycerate dehydrogenase [EC:1.1.1.29]
K06204	23	DnaK suppressor protein							K00023	21	acetoacetyl-CoA reductase [EC:1.1.1.36]
K06215	23	pyridoxine biosynthesis protein [EC:4.-.-.-]							K00060	21	threonine 3-dehydrogenase [EC:1.1.1.103]
K06346	23	spoIIIJ-associated protein							K00261	21	glutamate dehydrogenase (NAD(P)+) [EC:1.4.1.3]
K07007	23	Unclassified; K07007							K00360	21	nitrate reductase (NADH) [EC:1.7.1.1]
K07150	23	Unclassified; K07150							K00404	21	cb-type cytochrome c oxidase subunit I [EC:1.9.3.1]
K07216	23	hemerythrin							K00478	21	Unclassified; E1.14.11.-
K07402	23	xanthine dehydrogenase accessory factor							K00507	21	stearoyl-CoA desaturase (delta-9 desaturase) [EC:1.14.19.1]
K07485	23	transposase							K00768	21	nicotinate-nucleotide--dimethylbenzimidazole
K07738	23	transcriptional repressor NrdR							K00783	21	hypothetical protein
K08676	23	tricorn protease [EC:3.4.21.-]							K00832	21	aromatic-amino-acid transaminase [EC:2.6.1.57]
K09825	23	Fur family transcriptional regulator, peroxide stress response							K00947	21	Unclassified; E2.7.4.-
K10190	23	lactose/L-arabinose transport system permease protein							K01002	21	phosphoglycerol transferase [EC:2.7.8.20]
K12960	23	5-methylthioadenosine/S-adenosylhomocysteine deaminase							K01096	21	phosphatidylglycerophosphatase B [EC:3.1.3.27]
K13829	23	shikimate kinase / 3-dehydroquinate synthase [EC:2.7.1.71 4.2.3.4]							K01227	21	mannosyl-glycoprotein endo-beta-N-acetylglucosaminidase
K00108	22	choline dehydrogenase [EC:1.1.99.1]							K01251	21	adenosylhomocysteinase [EC:3.3.1.1]
K00170	22	pyruvate ferredoxin oxidoreductase, beta subunit [EC:1.2.7.1]							K01585	21	arginine decarboxylase [EC:4.1.1.19]
K00286	22	pyrroline-5-carboxylate reductase [EC:1.5.1.2]							K01693	21	imidazoleglycerol-phosphate dehydratase [EC:4.2.1.19]
K00428	22	cytochrome c peroxidase [EC:1.11.1.5]							K01715	21	3-hydroxybutyryl-CoA dehydratase [EC:4.2.1.55]
K00526	22	ribonucleoside-diphosphate reductase beta chain [EC:1.17.4.1]							K01718	21	pseudouridylate synthase [EC:4.2.1.70]
K00556	22	tRNA (guanosine-2'-O-)-methyltransferase [EC:2.1.1.34]							K01758	21	cystathionine gamma-lyase [EC:4.4.1.1]
K00758	22	thymidine phosphorylase [EC:2.4.2.4]							K01770	21	2-C-methyl-D-erythritol 2,4-cyclodiphosphate synthase [EC:4.6.1.12]
K00851	22	gluconokinase [EC:2.7.1.12]							K01796	21	alpha-methylacyl-CoA racemase [EC:5.1.99.4]
K00958	22	sulfate adenylyltransferase [EC:2.7.7.4]							K01825	21	3-hydroxyacyl-CoA dehydrogenase / enoyl-CoA hydratase /
K01057	22	6-phosphogluconolactonase [EC:3.1.1.31]							K02054	21	putative spermidine/putrescine transport system permease protein
K01201	22	glucosylceramidase [EC:3.2.1.45]							K02113	21	F-type H+-transporting ATPase subunit delta [EC:3.6.3.14]
K01524	22	guanosine-5'-triphosphate,3'-diphosphate pyrophosphatase							K02160	21	acetyl-CoA carboxylase biotin carboxyl carrier protein
K01917	22	glutathionylspermidine synthase [EC:6.3.1.8]							K02170	21	biotin biosynthesis protein BioH
K01926	22	AT-rich DNA-binding protein							K02217	21	ferritin [EC:1.16.3.1]
K02018	22	molybdate transport system permease protein							K02237	21	competence protein ComEA
K02230	22	cobaltochelatase CobN [EC:6.6.1.2]							K02283	21	pilus assembly protein CpaF
K02276	22	cytochrome c oxidase subunit III [EC:1.9.3.1]							K02303	21	uroporphyrin-III C-methyltransferase [EC:2.1.1.107]
K02535	22	UDP-3-O-[3-hydroxymyristoyl] N-acetylglucosamine deacetylase							K02347	21	DNA polymerase (family X)
K02658	22	twitching motility two-component system response regulator PilH							K02416	21	flagellar motor switch protein FliM
K03091	22	RNA polymerase sporulation-specific sigma factor							K02478	21	two-component system, LytT family, sensor kinase [EC:2.7.13.3]
K03150	22	thiamine biosynthesis ThiH							K02499	21	tetrapyrrole methylase family protein / MazG family protein
K03637	22	molybdenum cofactor biosynthesis protein C							K02536	21	UDP-3-O-[3-hydroxymyristoyl] glucosamine N-acyltransferase
K03707	22	transcriptional activator TenA [EC:3.5.99.2]							K02564	21	glucosamine-6-phosphate deaminase [EC:3.5.99.6]
K03741	22	arsenate reductase [EC:1.20.4.1]							K02601	21	transcriptional antiterminator NusG
K03814	22	monofunctional biosynthetic peptidoglycan transglycosylase							K02757	21	PTS system, beta-glucosides-specific IIC component
K04486	22	histidinol-phosphatase (PHP family) [EC:3.1.3.15]							K02871	21	large subunit ribosomal protein L13
K04772	22	serine protease DegQ [EC:3.4.21.-]							K02878	21	large subunit ribosomal protein L16
K05808	22	putative sigma-54 modulation protein							K02992	21	small subunit ribosomal protein S7
K05993	22	isochorismatase [EC:3.3.2.1]							K03148	21	adenylyltransferase ThiF [EC:2.7.7.-]
K06167	22	PhnP protein							K03299	21	gluconate:H+ symporter, GntP family
K06390	22	stage III sporulation protein AA							K03565	21	regulatory protein
K07112	22	Unclassified; K07112							K03635	21	molybdenum cofactor biosynthesis protein E
K07148	22	Unclassified; K07148							K03758	21	arginine:ornithine antiporter
K07444	22	putative N6-adenine-specific DNA methylase							K03773	21	FKBP-type peptidyl-prolyl cis-trans isomerase FklB [EC:5.2.1.8]
K07570	22	general stress protein 13							K03841	21	fructose-1,6-bisphosphatase I [EC:3.1.3.11]
K08161	22	MFS transporter, DHA1 family, multidrug resistance protein							K04047	21	starvation-inducible DNA-binding protein
K08693	22	3'-nucleotidase [EC:3.1.3.6]							K04750	21	PhnB protein
K10026	22	queuosine biosynthesis protein QueE							K05516	21	curved DNA-binding protein
K10206	22	LL-diaminopimelate aminotransferase [EC:2.6.1.83]							K05551	21	3-oxoacyl-ACP synthase I [EC:2.3.1.-]
K13787	22	geranylgeranyl diphosphate synthase, type I [EC:2.5.1.1 2.5.1.10							K05782	21	benzoate membrane transport protein
K00023	21	acetoacetyl-CoA reductase [EC:1.1.1.36]							K05820	21	MFS transporter, PPP family, 3-phenylpropionic acid transporter
K00241	21	succinate dehydrogenase cytochrome b-556 subunit [EC:1.3.99.1]							K05885	21	2,5-diketo-D-gluconate reductase [EC:1.1.1.274]
K00362	21	nitrite reductase (NAD(P)H) large subunit [EC:1.7.1.4]							K06027	21	vesicle-fusing ATPase [EC:3.6.4.6]
K00364	21	GMP reductase [EC:1.7.1.7]							K06223	21	DNA adenine methylase [EC:2.1.1.72]
K00437	21	cytochrome-c3 hydrogenase [EC:1.12.2.1]							K07011	21	Unclassified; K07011
K00620	21	glutamate N-acetyltransferase / amino-acid N-acetyltransferase							K07106	21	N-acetylmuramic acid 6-phosphate etherase [EC:4.2.-.-]
K00701	21	cyclomaltodextrin glucanotransferase [EC:2.4.1.19]							K07233	21	copper resistance protein B
K00874	21	2-dehydro-3-deoxygluconokinase [EC:2.7.1.45]							K07267	21	porin
K00989	21	ribonuclease PH [EC:2.7.7.56]							K07397	21	putative redox protein
K01137	21	N-acetylglucosamine-6-sulfatase [EC:3.1.6.14]							K07667	21	two-component system, OmpR family, KDP operon response regulator
K01142	21	exodeoxyribonuclease III [EC:3.1.11.2]							K07684	21	two-component system, NarL family, nitrate/nitrite response
K01247	21	DNA-3-methyladenine glycosylase II [EC:3.2.2.21]							K07793	21	putative tricarboxylic transport membrane protein
K01273	21	membrane dipeptidase [EC:3.4.13.19]							K08194	21	MFS transporter, ACS family, D-galactonate transporter
K01452	21	chitin deacetylase [EC:3.5.1.41]							K08372	21	putative serine protease PepD [EC:3.4.21.-]
K01493	21	dCMP deaminase [EC:3.5.4.12]							K09001	21	anhydro-N-acetylmuramic acid kinase [EC:2.7.1.-]
K01583	21	arginine decarboxylase [EC:4.1.1.19]							K09812	21	cell division transport system ATP-binding protein
K01589	21	5-(carboxyamino)imidazole ribonucleotide synthase [EC:6.3.4.18]							K11741	21	quaternary ammonium compound-resistance protein SugE
K01693	21	imidazoleglycerol-phosphate dehydratase [EC:4.2.1.19]							K11936	21	biofilm PGA synthesis N-glycosyltransferase PgaC [EC:2.4.-.-]
K01752	21	L-serine dehydratase [EC:4.3.1.17]							K13283	21	ferrous-iron efflux pump FieF
K01772	21	ferrochelatase [EC:4.99.1.1]							K13893	21	microcin C transport system substrate-binding protein
K01782	21	3-hydroxyacyl-CoA dehydrogenase / enoyl-CoA hydratase /							K00005	20	glycerol dehydrogenase [EC:1.1.1.6]
K01805	21	xylose isomerase [EC:5.3.1.5]							K00010	20	myo-inositol 2-dehydrogenase [EC:1.1.1.18]
K02073	21	D-methionine transport system substrate-binding protein							K00255	20	long-chain-acyl-CoA dehydrogenase [EC:1.3.99.13]
K02114	21	F-type H+-transporting ATPase subunit epsilon [EC:3.6.3.14]							K00256	20	isoquinoline 1-oxidoreductase [EC:1.3.99.16]
K02123	21	V-type H+-transporting ATPase subunit I [EC:3.6.3.14]							K00258	20	Unclassified; E1.3.-.-
K02397	21	flagellar hook-associated protein 3 FlgL							K00263	20	leucine dehydrogenase [EC:1.4.1.9]
K02421	21	flagellar biosynthetic protein FliR							K00436	20	hydrogen dehydrogenase [EC:1.12.1.2]
K02429	21	MFS transporter, FHS family, L-fucose permease							K00457	20	4-hydroxyphenylpyruvate dioxygenase [EC:1.13.11.27]
K02461	21	general secretion pathway protein L							K00874	20	2-dehydro-3-deoxygluconokinase [EC:2.7.1.45]
K02656	21	type IV pilus assembly protein PilF							K00912	20	tetraacyldisaccharide 4'-kinase [EC:2.7.1.130]
K02884	21	large subunit ribosomal protein L19							K00966	20	mannose-1-phosphate guanylyltransferase [EC:2.7.7.13]
K03281	21	chloride channel protein, CIC family							K00989	20	ribonuclease PH [EC:2.7.7.56]
K03502	21	DNA polymerase V							K01029	20	3-oxoacid CoA-transferase subunit B [EC:2.8.3.5]
K03609	21	septum site-determining protein MinD							K01118	20	FMN-dependent NADH-azoreductase [EC:1.7.-.-]
K03652	21	DNA-3-methyladenine glycosylase [EC:3.2.2.21]							K01278	20	dipeptidyl-peptidase 4 [EC:3.4.14.5]
K03978	21	GTP-binding protein							K01531	20	Mg2+-importing ATPase [EC:3.6.3.2]
K04070	21	putative pyruvate formate lyase activating enzyme [EC:1.97.1.4]							K01546	20	K+-transporting ATPase ATPase A chain [EC:3.6.3.12]
K06883	21	Unclassified; K06883							K01554	20	Unclassified; E3.6.-.-
K07076	21	Unclassified; K07076							K01588	20	5-(carboxyamino)imidazole ribonucleotide mutase [EC:5.4.99.18]
K07279	21	hypothetical protein							K01661	20	naphthoate synthase [EC:4.1.3.36]
K07282	21	poly-gamma-glutamate synthesis protein (capsule biosynthesis							K01893	20	asparaginyl-tRNA synthetase [EC:6.1.1.22]
K07494	21	putative transposase							K02052	20	putative spermidine/putrescine transport system ATP-binding protein
K07495	21	putative transposase							K02231	20	adenosylcobinamide kinase / adenosylcobinamide-phosphate
K07678	21	two-component system, NarL family, sensor histidine kinase BarA							K02345	20	DNA polymerase III subunit theta [EC:2.7.7.7]
K07799	21	putative multidrug efflux transporter MdtA							K02372	20	3R-hydroxymyristoyl ACP dehydrase [EC:4.2.1.-]
K08384	21	stage V sporulation protein D (sporulation-specific							K02419	20	flagellar biosynthetic protein FliP
K08688	21	creatinase [EC:3.5.3.3]							K02422	20	flagellar protein FliS
K10918	21	LysR family transcriptional regulator, transcriptional activator							K02824	20	uracil permease
K11329	21	two-component system, OmpR family, response regulator RpaB							K02867	20	large subunit ribosomal protein L11
K11688	21	C4-dicarboxylate-binding protein DctP							K02939	20	large subunit ribosomal protein L9
K11936	21	biofilm PGA synthesis N-glycosyltransferase PgaC [EC:2.4.-.-]							K02988	20	small subunit ribosomal protein S5
K12369	21	dipeptide transport system permease protein							K02994	20	small subunit ribosomal protein S8
K13497	21	anthranilate synthase/phosphoribosyltransferase [EC:4.1.3.27							K03091	20	RNA polymerase sporulation-specific sigma factor
K13633	21	AraC family transcriptional regulator, transcriptional activator							K03269	20	UDP-2,3-diacylglucosamine hydrolase [EC:3.6.1.-]
K00073	20	ureidoglycolate dehydrogenase [EC:1.1.1.154]							K03313	20	Na+:H+ antiporter, NhaA family
K00127	20	formate dehydrogenase, gamma subunit [EC:1.2.1.2]							K03322	20	manganese transport protein
K00131	20	glyceraldehyde-3-phosphate dehydrogenase (NADP) [EC:1.2.1.9]							K03474	20	pyridoxine 5-phosphate synthase [EC:2.6.99.2]
K00140	20	methylmalonate-semialdehyde dehydrogenase [EC:1.2.1.27]							K03483	20	mannitol operon transcriptional antiterminator
K00157	20	aldehyde oxidase [EC:1.2.3.1]							K03609	20	septum site-determining protein MinD
K00281	20	glycine dehydrogenase [EC:1.4.4.2]							K03638	20	molybdenum cofactor biosynthesis protein B
K00285	20	D-amino-acid dehydrogenase [EC:1.4.99.1]							K03693	20	penicillin-binding protein
K00301	20	sarcosine oxidase [EC:1.5.3.1]							K03741	20	arsenate reductase [EC:1.20.4.1]
K00459	20	nitronate monooxygenase [EC:1.13.12.16]							K03801	20	lipoyl(octanoyl) transferase [EC:2.3.1.181]
K00631	20	glycerol-3-phosphate O-acyltransferase [EC:2.3.1.15]							K03802	20	cyanophycin synthetase [EC:6.-.-.-]
K00795	20	farnesyl diphosphate synthase [EC:2.5.1.1 2.5.1.10]							K05552	20	3-oxoacyl-ACP synthase II [EC:2.3.1.-]
K00824	20	D-alanine transaminase [EC:2.6.1.21]							K05973	20	poly(3-hydroxybutyrate) depolymerase [EC:3.1.1.75]
K00857	20	thymidine kinase [EC:2.7.1.21]							K06415	20	stage V sporulation protein R
K00949	20	thiamine pyrophosphokinase [EC:2.7.6.2]							K06881	20	Unclassified; K06881
K01147	20	exoribonuclease II [EC:3.1.13.1]							K07039	20	Unclassified; K07039
K01249	20	DNA glycosylase [EC:3.2.2.-]							K07042	20	Unclassified; K07042
K01485	20	cytosine deaminase [EC:3.5.4.1]							K07146	20	Unclassified; K07146
K01551	20	arsenite-transporting ATPase [EC:3.6.3.16]							K07245	20	putative copper resistance protein D
K01611	20	S-adenosylmethionine decarboxylase [EC:4.1.1.50]							K07402	20	xanthine dehydrogenase accessory factor
K01711	20	GDPmannose 4,6-dehydratase [EC:4.2.1.47]							K07713	20	two-component system, NtrC family, response regulator HydG
K01820	20	Unclassified; E5.3.1.-							K07714	20	two-component system, NtrC family, response regulator AtoC
K01823	20	isopentenyl-diphosphate delta-isomerase [EC:5.3.3.2]							K07979	20	GntR family transcriptional regulator
K01838	20	beta-phosphoglucomutase [EC:5.4.2.6]							K08641	20	D-alanyl-D-alanine dipeptidase [EC:3.4.13.-]
K01849	20	methylmalonyl-CoA mutase, C-terminal domain [EC:5.4.99.2]							K09117	20	hypothetical protein
K02077	20	zinc/manganese transport system substrate-binding protein							K09773	20	hypothetical protein
K02160	20	acetyl-CoA carboxylase biotin carboxyl carrier protein							K10026	20	queuosine biosynthesis protein QueE
K02168	20	high-affinity choline transport protein							K10112	20	maltose/maltodextrin transport system ATP-binding protein
K02193	20	heme exporter protein A [EC:3.6.3.41]							K10125	20	two-component system, NtrC family, C4-dicarboxylate transport sensor
K02221	20	YggT family protein							K10439	20	ribose transport system substrate-binding protein
K02259	20	cytochrome c oxidase subunit XV assembly protein							K11072	20	spermidine/putrescine transport system ATP-binding protein
K02837	20	peptide chain release factor RF-3							K13641	20	IclR family transcriptional regulator, acetate operon repressor
K02879	20	large subunit ribosomal protein L17							K13771	20	Rrf2 family transcriptional regulator, nitric oxide-sensitive
K03305	20	proton-dependent oligopeptide transporter, POT family							K00053	19	ketol-acid reductoisomerase [EC:1.1.1.86]
K03309	20	dicarboxylate/amino acid:cation (Na+ or H+) symporter, DAACS family							K00101	19	L-lactate dehydrogenase (cytochrome) [EC:1.1.2.3]
K03404	20	magnesium chelatase subunit D [EC:6.6.1.1]							K00146	19	phenylacetaldehyde dehydrogenase [EC:1.2.1.39]
K03405	20	magnesium chelatase subunit I [EC:6.6.1.1]							K00290	19	saccharopine dehydrogenase (NAD+, L-lysine forming) [EC:1.5.1.7]
K03465	20	thymidylate synthase (FAD) [EC:2.1.1.148]							K00334	19	NADH dehydrogenase I subunit E [EC:1.6.5.3]
K03562	20	biopolymer transport protein TolQ							K00364	19	GMP reductase [EC:1.7.1.7]
K03642	20	rare lipoprotein A							K00435	19	peroxiredoxin [EC:1.11.1.-]
K03762	20	MFS transporter, MHS family, proline/betaine transporter							K00758	19	thymidine phosphorylase [EC:2.4.2.4]
K03775	20	FKBP-type peptidyl-prolyl cis-trans isomerase SlyD [EC:5.2.1.8]							K00823	19	4-aminobutyrate aminotransferase [EC:2.6.1.19]
K04654	20	hydrogenase expression/formation protein HypD							K00895	19	pyrophosphate--fructose-6-phosphate 1-phosphotransferase
K05394	20	atrazine chlorohydrolase [EC:3.8.1.8]							K01042	19	L-seryl-tRNA(Ser) seleniumtransferase [EC:2.9.1.1]
K05992	20	Unclassified; E3.2.1.133							K01146	19	Unclassified; E3.1.11.-
K06177	20	ribosomal large subunit pseudouridine synthase A [EC:5.4.99.12]							K01199	19	glucan endo-1,3-beta-D-glucosidase [EC:3.2.1.39]
K06282	20	hydrogenase small subunit [EC:1.12.99.6]							K01438	19	acetylornithine deacetylase [EC:3.5.1.16]
K06399	20	stage IV sporulation protein B [EC:3.4.21.116]							K01449	19	N-acetylmuramoyl-L-alanine amidase [EC:3.5.1.28]
K06902	20	MFS transporter, UMF1 family							K01563	19	haloalkane dehalogenase [EC:3.8.1.5]
K06958	20	Unclassified; K06958							K01704	19	3-isopropylmalate/(R)-2-methylmalate dehydratase small subunit
K06994	20	putative drug exporter of the RND superfamily							K01741	19	DNA-(apurinic or apyrimidinic site) lyase [EC:4.2.99.18]
K07080	20	Unclassified; K07080							K01894	19	glutamyl-Q tRNA(Asp) synthetase [EC:6.1.1.-]
K07100	20	Unclassified; K07100							K02053	19	putative spermidine/putrescine transport system permease protein
K07447	20	putative holliday junction resolvase [EC:3.1.-.-]							K02114	19	F-type H+-transporting ATPase subunit epsilon [EC:3.6.3.14]
K07469	20	aldehyde dehydrogenase (FAD-independent) [EC:1.2.99.7]							K02124	19	V-type H+-transporting ATPase subunit K [EC:3.6.3.14]
K07788	20	RND superfamily, multidrug transport protein MdtB							K02221	19	YggT family protein
K08348	20	formate dehydrogenase-N, alpha subunit [EC:1.2.1.2]							K02298	19	cytochrome o ubiquinol oxidase subunit I [EC:1.10.3.-]
K11528	20	UDP-N-acetylglucosamine pyrophosphorylase [EC:2.7.7.23]							K02301	19	protoheme IX farnesyltransferase [EC:2.5.1.-]
K13598	20	two-component system, NtrC family, nitrogen regulation sensor							K02490	19	two-component system, response regulator, stage 0 sporulation
K13688	20	cyclic beta-1,2-glucan synthetase [EC:2.4.1.-]							K02810	19	PTS system, sucrose-specific IIC component
K13694	20	lipoprotein Spr							K02892	19	large subunit ribosomal protein L23
K13954	20	alcohol dehydrogenase [EC:1.1.1.1]							K02990	19	small subunit ribosomal protein S6
K00198	19	carbon-monoxide dehydrogenase catalytic subunit [EC:1.2.99.2]							K03119	19	taurine dioxygenase [EC:1.14.11.17]
K00429	19	catalase [EC:1.11.1.6]							K03199	19	type IV secretion system protein VirB4
K00547	19	homocysteine S-methyltransferase [EC:2.1.1.10]							K03216	19	RNA methyltransferase, TrmH family, group 2 [EC:2.1.1.-]
K00560	19	thymidylate synthase [EC:2.1.1.45]							K03415	19	two-component system, chemotaxis family, response regulator CheV
K00610	19	aspartate carbamoyltransferase regulatory subunit							K03449	19	MFS transporter, CP family, cyanate transporter
K00990	19	[protein-PII] uridylyltransferase [EC:2.7.7.59]							K03637	19	molybdenum cofactor biosynthesis protein C
K01008	19	selenide, water dikinase [EC:2.7.9.3]							K03664	19	SsrA-binding protein
K01048	19	lysophospholipase [EC:3.1.1.5]							K06916	19	Unclassified; K06916
K01076	19	Unclassified; E3.1.2.-							K06948	19	Unclassified; K06948
K01101	19	4-nitrophenyl phosphatase [EC:3.1.3.41]							K07037	19	Unclassified; K07037
K01128	19	Unclassified; E3.1.4.-							K07040	19	Unclassified; K07040
[truncated: 3,039 more rows]

[truncated: 8 more sheets: Table S11, Table S12, Table S13, Table S14, Table S15, Table S16, Table S17, Table S18]
